# Supplementary material for: Baselining physiological parameters in three muscles across three equine breeds. What can we learn from the horse?
Source: Front Physiol. 2024 Feb 7;15:1291151. doi: 10.3389/fphys.2024.1291151 (PMC10879303; doi:10.3389/fphys.2024.1291151)
Supplement: Supplementary file 1 [file Table2.XLSX]

## Sheet: question_4_spearman_corr
breed	tissue	fiber_type	fiber_type_csa_measurements	metabolite_code	metabolite	metabolite_measurements	correlation_n	spearman_rho	spearman_p
fries	PM	type1	7	A1	1,2-dilinoleoyl-GPC (18:2/18:2)	7	6	-0.257143	0.658333
fries	PM	type1	7	A10	maltotetraose	7	6	-0.371429	0.497222
fries	PM	type1	7	A11	N-acetylserine	7	6	-0.257143	0.658333
fries	PM	type1	7	A12	orotidine	7	6	-0.507093	0.304559
fries	PM	type1	7	A13	pyridoxamine phosphate	7	6	-0.0857143	0.919444
fries	PM	type1	7	A14	sphingomyelin (d18:1/24:1, d18:2/24:0)*	7	6	0.0285714	1
fries	PM	type1	7	A15	uridine	7	6	0.371429	0.497222
fries	PM	type1	7	A16	3-ureidoisobutyrate	7	6	0.257143	0.658333
fries	PM	type1	7	A17	ectoine	7	6	-0.270449	0.604217
fries	PM	type1	7	A18	linoleoyl-linolenoyl-glycerol (18:2/18:3) [1]*	7	6	-0.6	0.241667
fries	PM	type1	7	A19	pantetheine	7	6	0.0285714	1
fries	PM	type1	7	A2	1-methylhistidine	7	6	-0.428571	0.419444
fries	PM	type1	7	A3	1-stearoyl-2-linoleoyl-GPI (18:0/18:2)	7	6	-0.2	0.713889
fries	PM	type1	7	A4	3-methoxytyrosine	7	6	-0.428571	0.419444
fries	PM	type1	7	A5	adenosine 5'-monophosphate (AMP)	7	6	0.0857143	0.919444
fries	PM	type1	7	A6	beta-hydroxyisovalerate	7	6	-0.0857143	0.919444
fries	PM	type1	7	A7	dihomo-linolenate (20:3n3 or n6)	7	6	0.257143	0.658333
fries	PM	type1	7	A8	glutarate (pentanedioate)	7	6	0.0285714	1
fries	PM	type1	7	A9	hypotaurine	7	6	0.542857	0.297222
fries	PM	type1	7	B1	1,2-dilinoleoyl-GPE (18:2/18:2)*	7	6	-0.257143	0.658333
fries	PM	type1	7	B10	maltotriose	7	6	-0.371429	0.497222
fries	PM	type1	7	B11	N-acetyltaurine	7	6	0.542857	0.297222
fries	PM	type1	7	B12	p-cresol sulfate	7	6	-0.0285714	1
fries	PM	type1	7	B13	pyridoxate	7	6	0.542857	0.297222
fries	PM	type1	7	B14	sphingomyelin (d18:2/23:0, d18:1/23:1, d17:1/24:1)*	7	6	-0.2	0.713889
fries	PM	type1	7	B15	uridine 5'-monophosphate (UMP)	7	6	0.27323	0.600355
fries	PM	type1	7	B16	4-acetylphenol sulfate	7	6	0.0285714	1
fries	PM	type1	7	B17	eicosenoate (20:1)	7	6	0.2	0.713889
fries	PM	type1	7	B19	phenylalanylalanine	7	6	0.0869657	0.86988
fries	PM	type1	7	B2	1-oleoyl-2-linoleoyl-GPC (18:1/18:2)*	7	6	-0.657143	0.175
fries	PM	type1	7	B3	1-stearoyl-2-linoleoyl-GPS (18:0/18:2)	7	6	0.0285714	1
fries	PM	type1	7	B4	3-methyl-2-oxobutyrate	7	6	0.257143	0.658333
fries	PM	type1	7	B5	adipoylcarnitine (C6-DC)	7	6	-0.0285714	1
fries	PM	type1	7	B6	beta-hydroxyisovaleroylcarnitine	7	6	0.428571	0.419444
fries	PM	type1	7	B7	dihomo-linolenoylcarnitine (20:3n3 or 6)*	7	6	-0.0285714	1
fries	PM	type1	7	B8	glutarylcarnitine (C5-DC)	7	6	0.314286	0.563889
fries	PM	type1	7	B9	hypoxanthine	7	6	0.371429	0.497222
fries	PM	type1	7	C1	1,2-dipalmitoyl-GPC (16:0/16:0)	7	6	-0.2	0.713889
fries	PM	type1	7	C10	mannitol/sorbitol	7	6	0.6	0.241667
fries	PM	type1	7	C11	N-acetylthreonine	7	6	-0.371429	0.497222
fries	PM	type1	7	C12	p-cresol-glucuronide*	7	6	-0.485714	0.355556
fries	PM	type1	7	C13	pyroglutamine*	7	6	-0.542857	0.297222
fries	PM	type1	7	C14	sphingomyelin (d18:2/24:1, d18:1/24:2)*	7	6	-0.0285714	1
fries	PM	type1	7	C15	valine	7	6	0.142857	0.802778
fries	PM	type1	7	C16	4-hydroxyhippurate	7	6	0.0857143	0.919444
fries	PM	type1	7	C17	erucate (22:1n9)	7	6	0.2	0.713889
fries	PM	type1	7	C18	methionine	7	6	-0.0857143	0.919444
fries	PM	type1	7	C19	phosphopantetheine	7	6	-0.0857143	0.919444
fries	PM	type1	7	C3	1-stearoyl-2-oleoyl-GPC (18:0/18:1)	7	6	-0.0857143	0.919444
fries	PM	type1	7	C4	3-methyl-2-oxovalerate	7	6	0.257143	0.658333
fries	PM	type1	7	C5	adrenoylcarnitine (C22:4)*	7	6	-0.142857	0.802778
fries	PM	type1	7	C6	betaine	7	6	-0.0857143	0.919444
fries	PM	type1	7	C7	dihomo-linoleoylcarnitine (C20:2)*	7	6	-0.142857	0.802778
fries	PM	type1	7	C8	glutathione, oxidized (GSSG)	7	6	0.257143	0.658333
fries	PM	type1	7	C9	imidazole lactate	7	6	-0.0857143	0.919444
fries	PM	type1	7	D1	1,2-dipalmitoyl-GPE (16:0/16:0)*	7	6	-0.314286	0.563889
fries	PM	type1	7	D10	mannose	7	6	0.6	0.241667
fries	PM	type1	7	D11	N-delta-acetylornithine	7	6	-0.314286	0.563889
fries	PM	type1	7	D12	palmitoleoylcarnitine (C16:1)*	7	6	0.142857	0.802778
fries	PM	type1	7	D13	pyruvate	7	6	-0.2	0.713889
fries	PM	type1	7	D14	sphingosine	7	6	-0.542857	0.297222
fries	PM	type1	7	D15	xanthine	7	6	0.314286	0.563889
fries	PM	type1	7	D16	5-aminovalerate	7	6	0.542857	0.297222
fries	PM	type1	7	D17	erucoylcarnitine (C22:1)*	7	6	0.257143	0.658333
fries	PM	type1	7	D18	myristoyl dihydrosphingomyelin (d18:0/14:0)*	7	6	-0.0285714	1
fries	PM	type1	7	D19	quinolinate	7	6	-0.542857	0.297222
fries	PM	type1	7	D2	1-oleoyl-GPC (18:1)	7	6	-0.0857143	0.919444
fries	PM	type1	7	D3	1-stearoyl-2-oleoyl-GPE (18:0/18:1)	7	6	-0.0857143	0.919444
fries	PM	type1	7	D4	3-methylglutarylcarnitine (2)	7	6	0.428571	0.419444
fries	PM	type1	7	D5	AICA ribonucleotide	7	6	0.845154	0.0341094
fries	PM	type1	7	D6	butyrylcarnitine (C4)	7	6	-0.485714	0.355556
fries	PM	type1	7	D7	dihydroxyacetone phosphate (DHAP)	7	6	-0.394665	0.438739
fries	PM	type1	7	D8	glutathione, reduced (GSH)	7	6	0.257143	0.658333
fries	PM	type1	7	D9	indolelactate	7	6	-0.0285714	1
fries	PM	type1	7	E1	1-(1-enyl-oleoyl)-GPE (P-18:1)*	7	6	0.257143	0.658333
fries	PM	type1	7	E10	mannose-6-phosphate	7	6	-0.428571	0.419444
fries	PM	type1	7	E12	palmitoyl dihydrosphingomyelin (d18:0/16:0)*	7	6	-0.0857143	0.919444
fries	PM	type1	7	E13	quinate	7	6	-0.0285714	1
fries	PM	type1	7	E14	stachydrine	7	6	-0.0857143	0.919444
fries	PM	type1	7	E15	1,5-anhydroglucitol (1,5-AG)	7	6	-0.257143	0.658333
fries	PM	type1	7	E16	6-hydroxyindole sulfate	7	6	0.142857	0.802778
fries	PM	type1	7	E17	erythritol	7	6	0.485714	0.355556
fries	PM	type1	7	E18	N-acetylalanine	7	6	-0.257143	0.658333
fries	PM	type1	7	E19	ribose 5-phosphate	7	6	0.0857143	0.919444
fries	PM	type1	7	E2	1-oleoyl-GPE (18:1)	7	6	0.0857143	0.919444
fries	PM	type1	7	E3	1-stearoyl-2-oleoyl-GPI (18:0/18:1)*	7	6	-0.2	0.713889
fries	PM	type1	7	E4	3-phosphoglycerate	7	6	0.257143	0.658333
fries	PM	type1	7	E5	alanine	7	6	-0.428571	0.419444
fries	PM	type1	7	E6	C-glycosyltryptophan	7	6	0.314286	0.563889
fries	PM	type1	7	E7	dimethylarginine (SDMA + ADMA)	7	6	-0.371429	0.497222
fries	PM	type1	7	E8	glycerate	7	6	0.142857	0.802778
fries	PM	type1	7	E9	indolepropionate	7	6	-0.0285714	1
fries	PM	type1	7	F1	1-(1-enyl-palmitoyl)-2-arachidonoyl-GPC (P-16:0/20:4)*	7	6	-0.257143	0.658333
fries	PM	type1	7	F10	margaroylcarnitine*	7	6	0.0857143	0.919444
fries	PM	type1	7	F11	N-formylanthranilic acid	7	6	-0.257143	0.658333
fries	PM	type1	7	F12	palmitoyl ethanolamide	7	6	-0.2	0.713889
fries	PM	type1	7	F13	ribonate	7	6	0.0285714	1
fries	PM	type1	7	F14	stearoyl sphingomyelin (d18:1/18:0)	7	6	-0.428571	0.419444
fries	PM	type1	7	F15	1-(1-enyl-oleoyl)-2-linoleoyl-GPE (P-18:1/18:2)*	7	6	-0.142857	0.802778
fries	PM	type1	7	F16	6-oxopiperidine-2-carboxylate	7	6	0.657143	0.175
fries	PM	type1	7	F17	ethylmalonate	7	6	-0.542857	0.297222
fries	PM	type1	7	F18	N-acetylglycine	7	6	-0.0857143	0.919444
fries	PM	type1	7	F19	S-adenosylmethionine (SAM)	7	6	0.6	0.241667
fries	PM	type1	7	F2	1-palmitoleoyl-2-linolenoyl-GPC (16:1/18:3)*	7	6	-0.485714	0.355556
fries	PM	type1	7	F3	1-stearoyl-2-oleoyl-GPS (18:0/18:1)	7	6	0.0285714	1
fries	PM	type1	7	F4	3-ureidopropionate	7	6	-0.142857	0.802778
fries	PM	type1	7	F5	allantoic acid	7	6	0.212512	0.686031
fries	PM	type1	7	F6	carnitine	7	6	0.142857	0.802778
fries	PM	type1	7	F7	dimethylglycine	7	6	0.2	0.713889
fries	PM	type1	7	F8	glycerol	7	6	0.657143	0.175
fries	PM	type1	7	F9	inosine	7	6	0.485714	0.355556
fries	PM	type1	7	G1	1-(1-enyl-palmitoyl)-2-arachidonoyl-GPE (P-16:0/20:4)*	7	6	-0.314286	0.563889
fries	PM	type1	7	G10	methionine sulfone	7	6	0.542857	0.297222
fries	PM	type1	7	G11	N-formylmethionine	7	6	-0.371429	0.497222
fries	PM	type1	7	G12	palmitoyl sphingomyelin (d18:1/16:0)	7	6	-0.257143	0.658333
fries	PM	type1	7	G13	ribose 1-phosphate	7	6	0.371429	0.497222
fries	PM	type1	7	G14	stearoylcarnitine (C18)	7	6	-0.0285714	1
fries	PM	type1	7	G15	1-(1-enyl-palmitoyl)-2-palmitoleoyl-GPC (P-16:0/16:1)*	7	6	-0.257143	0.658333
fries	PM	type1	7	G16	7-alpha-hydroxy-3-oxo-4-cholestenoate (7-Hoca)	7	6	0.485714	0.355556
fries	PM	type1	7	G17	ferulic acid 4-sulfate	7	6	-0.2	0.713889
fries	PM	type1	7	G18	N-acetylisoleucine	7	6	0.40584	0.424663
fries	PM	type1	7	G19	S-methylcysteine sulfoxide	7	6	-0.771429	0.102778
fries	PM	type1	7	G2	1-palmitoleoyl-GPC (16:1)*	7	6	0.0676123	0.898736
fries	PM	type1	7	G3	1-stearoyl-GPC (18:0)	7	6	-0.257143	0.658333
fries	PM	type1	7	G4	4-ethylphenylsulfate	7	6	-0.257143	0.658333
fries	PM	type1	7	G5	allantoin	7	6	0.371429	0.497222
fries	PM	type1	7	G6	carnosine	7	6	-0.0857143	0.919444
fries	PM	type1	7	G7	docosahexaenoate (DHA; 22:6n3)	7	6	-0.142857	0.802778
fries	PM	type1	7	G8	glycerol 3-phosphate	7	6	-0.0857143	0.919444
fries	PM	type1	7	G9	inosine 5'-monophosphate (IMP)	7	6	-0.314286	0.563889
fries	PM	type1	7	H1	1-(1-enyl-palmitoyl)-2-linoleoyl-GPC (P-16:0/18:2)*	7	6	-0.714286	0.136111
fries	PM	type1	7	H10	methionine sulfoxide	7	6	-0.428571	0.419444
fries	PM	type1	7	H11	N-glycolylneuraminate	7	6	0.142857	0.802778
fries	PM	type1	7	H12	palmitoyl-linoleoyl-glycerol (16:0/18:2) [2]*	7	6	-0.0857143	0.919444
fries	PM	type1	7	H13	ribulose/xylulose 5-phosphate	7	6	0.0285714	1
fries	PM	type1	7	H14	succinate	7	6	0.2	0.713889
fries	PM	type1	7	H15	1-arachidonylglycerol (20:4)	7	6	0.0285714	1
fries	PM	type1	7	H16	adenosine 3',5'-cyclic monophosphate (cAMP)	7	6	-0.0285714	1
fries	PM	type1	7	H17	flavin mononucleotide (FMN)	7	6	-0.257143	0.658333
fries	PM	type1	7	H18	N-acetylleucine	7	6	0.880406	0.0205987
fries	PM	type1	7	H19	S-methylglutathione	7	6	0.144943	0.784108
fries	PM	type1	7	H2	1-palmitoyl-2-alpha-linolenoyl-GPC (16:0/18:3n3)*	7	6	-0.485714	0.355556
fries	PM	type1	7	H3	1-stearoyl-GPE (18:0)	7	6	-0.257143	0.658333
fries	PM	type1	7	H4	4-guanidinobutanoate	7	6	0.257143	0.658333
fries	PM	type1	7	H5	alpha-hydroxyisocaproate	7	6	0.173931	0.741734
fries	PM	type1	7	H6	catechol sulfate	7	6	-0.314286	0.563889
fries	PM	type1	7	H7	docosapentaenoate (n3 DPA; 22:5n3)	7	6	0.0285714	1
fries	PM	type1	7	H8	glycerophosphoethanolamine	7	6	0.314286	0.563889
fries	PM	type1	7	H9	isobutyrylcarnitine (C4)	7	6	0.2	0.713889
fries	PM	type1	7	I1	1-(1-enyl-palmitoyl)-2-linoleoyl-GPE (P-16:0/18:2)*	7	6	-0.0857143	0.919444
fries	PM	type1	7	I10	methyl glucopyranoside (alpha + beta)	7	6	0.257143	0.658333
fries	PM	type1	7	I11	N-methylalanine	7	6	0.542857	0.297222
fries	PM	type1	7	I12	palmitoylcarnitine (C16)	7	6	0.0857143	0.919444
fries	PM	type1	7	I13	S-adenosylhomocysteine (SAH)	7	6	0.885714	0.0333333
fries	PM	type1	7	I14	succinylcarnitine (C4-DC)	7	6	0.0285714	1
fries	PM	type1	7	I15	1-linolenoyl-GPC (18:3)*	7	6	-0.0857143	0.919444
fries	PM	type1	7	I16	adenosine 5'-diphosphoribose (ADP-ribose)	7	6	-0.314286	0.563889
fries	PM	type1	7	I17	fructose-6-phosphate	7	6	-0.428571	0.419444
fries	PM	type1	7	I18	N-acetylputrescine	7	6	-0.0285714	1
fries	PM	type1	7	I19	saccharopine	7	6	0.828571	0.0583333
fries	PM	type1	7	I2	1-palmitoyl-2-arachidonoyl-GPC (16:0/20:4n6)	7	6	0.0857143	0.919444
fries	PM	type1	7	I3	1-stearoyl-GPI (18:0)	7	6	0.2	0.713889
fries	PM	type1	7	I4	4-hydroxy-nonenal-glutathione	7	6	0.257143	0.658333
fries	PM	type1	7	I5	alpha-hydroxyisovalerate	7	6	0.371429	0.497222
fries	PM	type1	7	I6	cholesterol	7	6	-0.6	0.241667
fries	PM	type1	7	I7	docosapentaenoylcarnitine (C22:5n3)*	7	6	-0.2	0.713889
fries	PM	type1	7	I8	glycerophosphoglycerol	7	6	0.142857	0.802778
fries	PM	type1	7	I9	isoleucine	7	6	0.0857143	0.919444
fries	PM	type1	7	J1	1-(1-enyl-palmitoyl)-2-oleoyl-GPC (P-16:0/18:1)*	7	6	-0.485714	0.355556
fries	PM	type1	7	J10	methylphosphate	7	6	0.257143	0.658333
fries	PM	type1	7	J11	N-methylproline	7	6	-0.371429	0.497222
fries	PM	type1	7	J12	pantothenate	7	6	-0.657143	0.175
fries	PM	type1	7	J13	S-lactoylglutathione	7	6	0.0857143	0.919444
fries	PM	type1	7	J14	sucrose	7	6	0.428571	0.419444
fries	PM	type1	7	J15	1-linolenoylglycerol (18:3)	7	6	-0.314286	0.563889
fries	PM	type1	7	J16	adenylosuccinate	7	6	-0.0285714	1
fries	PM	type1	7	J17	galactitol (dulcitol)	7	6	0.485714	0.355556
fries	PM	type1	7	J18	N-arachidoyl-sphingosine (d18:1/20:0)*	7	6	-0.257143	0.658333
fries	PM	type1	7	J19	sphingomyelin (d18:2/16:0, d18:1/16:1)*	7	6	-0.695725	0.124789
fries	PM	type1	7	J2	1-palmitoyl-2-arachidonoyl-GPE (16:0/20:4)*	7	6	0.2	0.713889
fries	PM	type1	7	J3	1-stearoyl-GPS (18:0)*	7	6	0.257143	0.658333
fries	PM	type1	7	J4	4-hydroxybutyrate (GHB)	7	6	-0.257143	0.658333
fries	PM	type1	7	J5	alpha-ketoglutarate	7	6	-0.314286	0.563889
fries	PM	type1	7	J6	choline	7	6	0.257143	0.658333
fries	PM	type1	7	J7	eicosapentaenoate (EPA; 20:5n3)	7	6	-0.542857	0.297222
fries	PM	type1	7	J8	glycerophosphoinositol*	7	6	0.257143	0.658333
fries	PM	type1	7	J9	isovalerylcarnitine (C5)	7	6	0.6	0.241667
fries	PM	type1	7	K1	1-(1-enyl-palmitoyl)-2-oleoyl-GPE (P-16:0/18:1)*	7	6	0.0285714	1
fries	PM	type1	7	K10	methylsuccinate	7	6	0.885714	0.0333333
fries	PM	type1	7	K11	N-palmitoyl-sphingosine (d18:1/16:0)	7	6	-0.0857143	0.919444
fries	PM	type1	7	K12	pentadecanoylcarnitine (C15)*	7	6	-0.0857143	0.919444
fries	PM	type1	7	K13	S-methylcysteine	7	6	-0.314286	0.563889
fries	PM	type1	7	K14	sulfate*	7	6	-0.0857143	0.919444
fries	PM	type1	7	K15	1-linoleoylglycerol (18:2)	7	6	-0.314286	0.563889
fries	PM	type1	7	K16	alpha-tocopherol	7	6	0.0338062	0.94931
fries	PM	type1	7	K17	gamma-glutamyl-alpha-lysine	7	6	0.880406	0.0205987
fries	PM	type1	7	K19	sphingomyelin (d18:2/24:2)*	7	6	-0.485714	0.355556
fries	PM	type1	7	K2	1-palmitoyl-2-linoleoyl-GPC (16:0/18:2)	7	6	0.0857143	0.919444
fries	PM	type1	7	K3	2-aminoadipate	7	6	0.314286	0.563889
fries	PM	type1	7	K4	4-hydroxyphenylpyruvate	7	6	0.657143	0.175
fries	PM	type1	7	K5	anserine	7	6	-0.0285714	1
fries	PM	type1	7	K6	choline phosphate	7	6	0.771429	0.102778
fries	PM	type1	7	K7	eicosenoylcarnitine (C20:1)*	7	6	-0.2	0.713889
fries	PM	type1	7	K8	glycerophosphorylcholine (GPC)	7	6	0.314286	0.563889
fries	PM	type1	7	K9	isovalerylglycine	7	6	-0.257143	0.658333
fries	PM	type1	7	L1	1-(1-enyl-palmitoyl)-2-palmitoyl-GPC (P-16:0/16:0)*	7	6	-0.657143	0.175
fries	PM	type1	7	L10	myo-inositol	7	6	0.428571	0.419444
fries	PM	type1	7	L11	N-stearoyl-sphingosine (d18:1/18:0)*	7	6	0.142857	0.802778
fries	PM	type1	7	L12	phenol sulfate	7	6	-0.257143	0.658333
fries	PM	type1	7	L13	S-methylmethionine	7	6	-0.6	0.241667
fries	PM	type1	7	L14	taurine	7	6	0.542857	0.297222
fries	PM	type1	7	L15	1-methylimidazoleacetate	7	6	-0.428571	0.419444
fries	PM	type1	7	L16	arachidate (20:0)	7	6	-0.2	0.713889
fries	PM	type1	7	L17	gamma-glutamyl-epsilon-lysine	7	6	-0.371429	0.497222
fries	PM	type1	7	L18	N-palmitoyl-sphinganine (d18:0/16:0)	7	6	0.0285714	1
fries	PM	type1	7	L19	stearate (18:0)	7	6	0.0285714	1
fries	PM	type1	7	L2	1-palmitoyl-2-linoleoyl-GPE (16:0/18:2)	7	6	-0.0285714	1
fries	PM	type1	7	L3	2-aminoheptanoate	7	6	-0.2	0.713889
fries	PM	type1	7	L4	4-methyl-2-oxopentanoate	7	6	0.257143	0.658333
fries	PM	type1	7	L5	arabitol/xylitol	7	6	0.0285714	1
fries	PM	type1	7	L6	cis-4-decenoylcarnitine (C10:1)	7	6	-0.714286	0.136111
fries	PM	type1	7	L7	ergothioneine	7	6	0.0857143	0.919444
fries	PM	type1	7	L8	glycine	7	6	0.428571	0.419444
fries	PM	type1	7	L9	kynurenine	7	6	0.6	0.241667
fries	PM	type1	7	M1	1-(1-enyl-palmitoyl)-GPC (P-16:0)*	7	6	-0.0857143	0.919444
fries	PM	type1	7	M10	myristoleoylcarnitine (C14:1)*	7	6	-0.314286	0.563889
fries	PM	type1	7	M11	N6,N6,N6-trimethyllysine	7	6	-0.257143	0.658333
fries	PM	type1	7	M12	phenylacetylcarnitine	7	6	-0.257143	0.658333
fries	PM	type1	7	M13	salicylate	7	6	0.314286	0.563889
fries	PM	type1	7	M14	taurocyamine	7	6	0.0285714	1
fries	PM	type1	7	M15	1-palmitoleoyl-2-linoleoyl-GPC (16:1/18:2)*	7	6	-0.142857	0.802778
fries	PM	type1	7	M16	beta-guanidinopropanoate	7	6	-0.304256	0.557699
fries	PM	type1	7	M17	gamma-glutamylglutamate	7	6	0.40584	0.424663
fries	PM	type1	7	M18	N-stearoyl-hexadecasphingosine (d17:1/18:0)*	7	6	0.142857	0.802778
fries	PM	type1	7	M19	stearoyl-arachidonoyl-glycerol (18:0/20:4) [2]*	7	6	-0.371429	0.497222
fries	PM	type1	7	M2	1-palmitoyl-2-oleoyl-GPC (16:0/18:1)	7	6	0.142857	0.802778
fries	PM	type1	7	M3	2-hydroxybutyrate/2-hydroxyisobutyrate	7	6	-0.0285714	1
fries	PM	type1	7	M4	4-methylcatechol sulfate	7	6	-0.257143	0.658333
fries	PM	type1	7	M5	arabonate/xylonate	7	6	0.314286	0.563889
fries	PM	type1	7	M6	citrate	7	6	0.371429	0.497222
fries	PM	type1	7	M7	erythronate*	7	6	0.142857	0.802778
fries	PM	type1	7	M8	guanidinoacetate	7	6	-0.314286	0.563889
fries	PM	type1	7	M9	lactate	7	6	-0.257143	0.658333
fries	PM	type1	7	N1	1-(1-enyl-palmitoyl)-GPE (P-16:0)*	7	6	0.0285714	1
fries	PM	type1	7	N10	myristoylcarnitine (C14)	7	6	-0.371429	0.497222
fries	PM	type1	7	N11	N6-acetyllysine	7	6	0.0285714	1
fries	PM	type1	7	N12	phenylacetylglycine	7	6	-0.257143	0.658333
fries	PM	type1	7	N13	sarcosine	7	6	0.394665	0.438739
fries	PM	type1	7	N14	threonate	7	6	0.314286	0.563889
fries	PM	type1	7	N15	10-heptadecenoate (17:1n7)	7	6	-0.257143	0.658333
fries	PM	type1	7	N16	ceramide (d18:1/14:0, d16:1/16:0)*	7	6	0.0285714	1
fries	PM	type1	7	N17	gamma-glutamylglycine	7	6	0.885714	0.0333333
fries	PM	type1	7	N18	N-tetracosadienoyl-sphingosine (d18:1/24:2)*	7	6	-0.314286	0.563889
fries	PM	type1	7	N19	taurochenodeoxycholate	7	6	0.257143	0.658333
fries	PM	type1	7	N2	1-palmitoyl-2-oleoyl-GPE (16:0/18:1)	7	6	0.0285714	1
fries	PM	type1	7	N3	2-hydroxyglutarate	7	6	0.885714	0.0333333
fries	PM	type1	7	N4	5-(galactosylhydroxy)-L-lysine	7	6	0.657143	0.175
fries	PM	type1	7	N5	arachidonate (20:4n6)	7	6	-0.0857143	0.919444
fries	PM	type1	7	N6	citrulline	7	6	-0.828571	0.0583333
fries	PM	type1	7	N7	flavin adenine dinucleotide (FAD)	7	6	-0.2	0.713889
fries	PM	type1	7	N8	guanosine	7	6	0.485714	0.355556
fries	PM	type1	7	N9	laurylcarnitine (C12)	7	6	-0.0285714	1
fries	PM	type1	7	O1	1-(1-enyl-stearoyl)-2-arachidonoyl-GPE (P-18:0/20:4)*	7	6	-0.142857	0.802778
fries	PM	type1	7	O10	N-acetyl-aspartyl-glutamate (NAAG)	7	6	0.771429	0.102778
fries	PM	type1	7	O11	N6-carboxymethyllysine	7	6	0.0857143	0.919444
fries	PM	type1	7	O12	phenylalanine	7	6	-0.142857	0.802778
fries	PM	type1	7	O13	serine	7	6	-0.257143	0.658333
fries	PM	type1	7	O14	threonine	7	6	0.771429	0.102778
fries	PM	type1	7	O15	10-nonadecenoate (19:1n9)	7	6	0.2	0.713889
fries	PM	type1	7	O17	gamma-glutamylleucine	7	6	0.771429	0.102778
fries	PM	type1	7	O18	N1-methyladenosine	7	6	0.257143	0.658333
fries	PM	type1	7	O19	taurocholate	7	6	-0.257143	0.658333
fries	PM	type1	7	O2	1-palmitoyl-2-oleoyl-GPG (16:0/18:1)	7	6	-0.314286	0.563889
fries	PM	type1	7	O3	2-methylbutyrylcarnitine (C5)	7	6	0.542857	0.297222
fries	PM	type1	7	O4	5-methylthioadenosine (MTA)	7	6	0.257143	0.658333
fries	PM	type1	7	O5	arachidonoylcarnitine (C20:4)	7	6	0.142857	0.802778
fries	PM	type1	7	O6	creatine	7	6	0.0857143	0.919444
fries	PM	type1	7	O7	fructose	7	6	0.314286	0.563889
fries	PM	type1	7	O8	guanosine 5'- monophosphate (5'-GMP)	7	6	0.428571	0.419444
fries	PM	type1	7	O9	leucine	7	6	0.6	0.241667
fries	PM	type1	7	P1	1-(1-enyl-stearoyl)-2-linoleoyl-GPE (P-18:0/18:2)*	7	6	-0.142857	0.802778
fries	PM	type1	7	P10	N-acetylarginine	7	6	-0.371429	0.497222
fries	PM	type1	7	P11	nicotinamide	7	6	-0.0857143	0.919444
fries	PM	type1	7	P12	phenyllactate (PLA)	7	6	0.142857	0.802778
fries	PM	type1	7	P13	spermidine	7	6	0.485714	0.355556
fries	PM	type1	7	P14	tiglylcarnitine (C5:1-DC)	7	6	0.371429	0.497222
fries	PM	type1	7	P15	13-HODE + 9-HODE	7	6	-0.0285714	1
fries	PM	type1	7	P16	cis-urocanate	7	6	-0.142857	0.802778
fries	PM	type1	7	P17	gamma-glutamylthreonine	7	6	0.714286	0.136111
fries	PM	type1	7	P18	N1-methylinosine	7	6	0.0857143	0.919444
fries	PM	type1	7	P19	thioproline	7	6	0.542857	0.297222
fries	PM	type1	7	P2	1-palmitoyl-2-oleoyl-GPI (16:0/18:1)*	7	6	-0.2	0.713889
fries	PM	type1	7	P3	2-methylcitrate/homocitrate	7	6	-0.257143	0.658333
fries	PM	type1	7	P4	5-methyluridine (ribothymidine)	7	6	0.657143	0.175
fries	PM	type1	7	P5	arachidoylcarnitine (C20)*	7	6	-0.771429	0.102778
fries	PM	type1	7	P6	creatine phosphate	7	6	-0.142857	0.802778
fries	PM	type1	7	P7	fumarate	7	6	0.0857143	0.919444
fries	PM	type1	7	P8	gulonate*	7	6	0.0857143	0.919444
fries	PM	type1	7	P9	leucylglycine	7	6	0.428571	0.419444
fries	PM	type1	7	Q1	1-(1-enyl-stearoyl)-2-oleoyl-GPE (P-18:0/18:1)	7	6	0.371429	0.497222
fries	PM	type1	7	Q10	N-acetylasparagine	7	6	-0.0285714	1
fries	PM	type1	7	Q11	nicotinamide adenine dinucleotide (NAD+)	7	6	0.257143	0.658333
fries	PM	type1	7	Q12	phosphate	7	6	0.142857	0.802778
fries	PM	type1	7	Q13	spermine	7	6	-0.20292	0.699798
fries	PM	type1	7	Q14	trans-4-hydroxyproline	7	6	0.942857	0.0166667
fries	PM	type1	7	Q15	2,3-dihydroxyisovalerate	7	6	-0.0676123	0.898736
fries	PM	type1	7	Q16	coenzyme A	7	6	0.142857	0.802778
fries	PM	type1	7	Q17	glycylleucine	7	6	-0.654654	0.158302
fries	PM	type1	7	Q18	nicotinamide adenine dinucleotide reduced (NADH)	7	6	0.428571	0.419444
fries	PM	type1	7	Q19	trans-urocanate	7	6	0.0285714	1
fries	PM	type1	7	Q2	1-palmitoyl-2-palmitoleoyl-GPC (16:0/16:1)*	7	6	-0.0857143	0.919444
fries	PM	type1	7	Q3	2-oxoarginine*	7	6	-0.542857	0.297222
fries	PM	type1	7	Q4	5-oxoproline	7	6	-0.371429	0.497222
fries	PM	type1	7	Q5	argininate*	7	6	-0.2	0.713889
fries	PM	type1	7	Q6	creatinine	7	6	0.142857	0.802778
fries	PM	type1	7	Q7	gamma-glutamylglutamine	7	6	-0.0857143	0.919444
fries	PM	type1	7	Q8	heme	7	6	-0.428571	0.419444
fries	PM	type1	7	Q9	lidocaine	7	6	-0.115954	0.826848
fries	PM	type1	7	R1	1-(1-enyl-stearoyl)-GPE (P-18:0)*	7	6	0.0285714	1
fries	PM	type1	7	R10	N-acetylaspartate (NAA)	7	6	0.371429	0.497222
fries	PM	type1	7	R11	nicotinamide N-oxide	7	6	0.0285714	1
fries	PM	type1	7	R12	phosphoenolpyruvate (PEP)	7	6	0.0285714	1
fries	PM	type1	7	R13	sphinganine	7	6	-0.542857	0.297222
fries	PM	type1	7	R14	tricosanoyl sphingomyelin (d18:1/23:0)*	7	6	0.0285714	1
fries	PM	type1	7	R15	2-aminophenol sulfate	7	6	0.142857	0.802778
fries	PM	type1	7	R16	cysteine	7	6	0.657143	0.175
fries	PM	type1	7	R17	glycylvaline	7	6	0.142857	0.802778
fries	PM	type1	7	R18	nicotinamide ribonucleotide (NMN)	7	6	-0.257143	0.658333
fries	PM	type1	7	R19	UDP-galactose	7	6	-0.0857143	0.919444
fries	PM	type1	7	R2	1-palmitoyl-2-stearoyl-GPC (16:0/18:0)	7	6	-0.0857143	0.919444
fries	PM	type1	7	R3	3-(4-hydroxyphenyl)lactate	7	6	0.942857	0.0166667
fries	PM	type1	7	R4	6-phosphogluconate	7	6	-0.0857143	0.919444
fries	PM	type1	7	R5	arginine	7	6	-0.485714	0.355556
fries	PM	type1	7	R6	cytidine	7	6	0.2	0.713889
fries	PM	type1	7	R7	gamma-glutamylhistidine	7	6	-0.2	0.713889
fries	PM	type1	7	R8	hexanoylcarnitine (C6)	7	6	-0.6	0.241667
fries	PM	type1	7	R9	lignoceroyl sphingomyelin (d18:1/24:0)	7	6	0.0285714	1
fries	PM	type1	7	S1	1-arachidonoyl-GPE (20:4n6)*	7	6	0.0857143	0.919444
fries	PM	type1	7	S10	N-acetylcarnosine	7	6	-0.257143	0.658333
fries	PM	type1	7	S11	O-methylcatechol sulfate	7	6	-0.542857	0.297222
fries	PM	type1	7	S12	phosphoethanolamine	7	6	0.428571	0.419444
fries	PM	type1	7	S13	sphingomyelin (d18:0/18:0, d19:0/17:0)*	7	6	0.0285714	1
fries	PM	type1	7	S14	trigonelline (N'-methylnicotinate)	7	6	-0.2	0.713889
fries	PM	type1	7	S15	2-arachidonoylglycerol (20:4)	7	6	-0.257143	0.658333
fries	PM	type1	7	S16	cysteinylglycine	7	6	0.394665	0.438739
fries	PM	type1	7	S17	guanosine 5'-triphosphate	7	6	0.714286	0.136111
fries	PM	type1	7	S18	nicotinate	7	6	0.371429	0.497222
fries	PM	type1	7	S19	UDP-glucose	7	6	0.0285714	1
fries	PM	type1	7	S2	1-palmitoyl-GPC (16:0)	7	6	-0.0285714	1
fries	PM	type1	7	S3	3-aminoisobutyrate	7	6	-0.142857	0.802778
fries	PM	type1	7	S4	7-hydroxycholesterol (alpha or beta)	7	6	0.231908	0.658374
fries	PM	type1	7	S5	argininosuccinate	7	6	0.485714	0.355556
fries	PM	type1	7	S6	cytidine 5'-diphosphocholine	7	6	-0.0857143	0.919444
fries	PM	type1	7	S7	gamma-glutamylvaline	7	6	0.2	0.713889
fries	PM	type1	7	S8	hippurate	7	6	-0.142857	0.802778
fries	PM	type1	7	S9	linolenoylcarnitine (C18:3)*	7	6	-0.371429	0.497222
fries	PM	type1	7	T1	1-arachidonoyl-GPI (20:4)*	7	6	0.2	0.713889
fries	PM	type1	7	T10	N-acetylglucosaminylasparagine	7	6	0.142857	0.802778
fries	PM	type1	7	T11	octanoylcarnitine (C8)	7	6	-0.542857	0.297222
fries	PM	type1	7	T12	pipecolate	7	6	-0.257143	0.658333
fries	PM	type1	7	T13	sphingomyelin (d18:1/14:0, d16:1/16:0)*	7	6	-0.0857143	0.919444
fries	PM	type1	7	T14	trimethylamine N-oxide	7	6	-0.428571	0.419444
fries	PM	type1	7	T15	2-hydroxy-3-methylvalerate	7	6	0.507093	0.304559
fries	PM	type1	7	T16	cytidine diphosphate	7	6	-0.0285714	1
fries	PM	type1	7	T17	histidine methyl ester	7	6	0.142857	0.802778
fries	PM	type1	7	T18	O-methyltyrosine	7	6	0.428571	0.419444
fries	PM	type1	7	T19	umbelliferone sulfate	7	6	0.6	0.241667
fries	PM	type1	7	T2	1-palmitoyl-GPE (16:0)	7	6	-0.0285714	1
fries	PM	type1	7	T3	3-hydroxy-3-methylglutarate	7	6	0.714286	0.136111
fries	PM	type1	7	T4	acetylcarnitine (C2)	7	6	0.428571	0.419444
fries	PM	type1	7	T5	asparagine	7	6	-0.257143	0.658333
fries	PM	type1	7	T6	cytidine 5'-monophosphate (5'-CMP)	7	6	-0.0285714	1
fries	PM	type1	7	T7	glucosamine-6-phosphate	7	6	-0.142857	0.802778
fries	PM	type1	7	T8	histamine	7	6	0.371429	0.497222
fries	PM	type1	7	T9	linoleoyl ethanolamide	7	6	-0.2	0.713889
fries	PM	type1	7	U1	1-linoleoyl-2-arachidonoyl-GPC (18:2/20:4n6)*	7	6	-0.314286	0.563889
fries	PM	type1	7	U10	N-acetylglutamate	7	6	-0.485714	0.355556
fries	PM	type1	7	U11	oleoyl ethanolamide	7	6	-0.485714	0.355556
fries	PM	type1	7	U12	proline	7	6	0.314286	0.563889
fries	PM	type1	7	U13	sphingomyelin (d18:1/15:0, d16:1/17:0)*	7	6	-0.314286	0.563889
fries	PM	type1	7	U14	tryptophan	7	6	0.0285714	1
fries	PM	type1	7	U15	2-linoleoylglycerol (18:2)	7	6	-0.6	0.241667
fries	PM	type1	7	U16	cytidine triphosphate	7	6	-0.0857143	0.919444
fries	PM	type1	7	U17	indoleacrylate	7	6	0.142857	0.802778
fries	PM	type1	7	U18	oleate/vaccenate (18:1)	7	6	0.2	0.713889
fries	PM	type1	7	U19	uracil	7	6	0.637748	0.173071
fries	PM	type1	7	U2	1-stearoyl-2-arachidonoyl-GPC (18:0/20:4)	7	6	0.0285714	1
fries	PM	type1	7	U3	3-hydroxybutyrate (BHBA)	7	6	-0.0285714	1
fries	PM	type1	7	U4	acetylphosphate	7	6	-0.2	0.713889
fries	PM	type1	7	U5	aspartate	7	6	0.371429	0.497222
fries	PM	type1	7	U6	cytidine 5'-monophospho-N-acetylneuraminic acid	7	6	0.428571	0.419444
fries	PM	type1	7	U7	glucose	7	6	0.314286	0.563889
fries	PM	type1	7	U8	histidine	7	6	-0.257143	0.658333
fries	PM	type1	7	U9	linoleoyl-linolenoyl-glycerol (18:2/18:3) [2]*	7	6	0.0285714	1
fries	PM	type1	7	V1	1-linoleoyl-2-linolenoyl-GPC (18:2/18:3)*	7	6	-0.6	0.241667
fries	PM	type1	7	V10	N-acetylglutamine	7	6	-0.371429	0.497222
fries	PM	type1	7	V11	oleoyl-arachidonoyl-glycerol (18:1/20:4) [2]*	7	6	-0.6	0.241667
fries	PM	type1	7	V12	prolylglycine	7	6	0.142857	0.802778
fries	PM	type1	7	V13	sphingomyelin (d18:1/17:0, d17:1/18:0, d19:1/16:0)	7	6	-0.2	0.713889
fries	PM	type1	7	V14	tryptophan betaine	7	6	0.257143	0.658333
fries	PM	type1	7	V15	2-methylmalonylcarnitine (C4-DC)	7	6	0.428571	0.419444
fries	PM	type1	7	V16	dehydroascorbate	7	6	0.0857143	0.919444
fries	PM	type1	7	V17	Isobar: fructose 1,6-diphosphate, glucose 1,6-diphosphate, myo-inositol 1,4 or 1,3-diphosphate	7	6	-0.371429	0.497222
fries	PM	type1	7	V18	oleoyl-linolenoyl-glycerol (18:1/18:3) [2]*	7	6	-0.2	0.713889
fries	PM	type1	7	V19	uridine 5'-diphosphate (UDP)	7	6	-0.2	0.713889
fries	PM	type1	7	V2	1-stearoyl-2-arachidonoyl-GPE (18:0/20:4)	7	6	-0.142857	0.802778
fries	PM	type1	7	V3	3-hydroxybutyrylcarnitine (1)	7	6	0.942857	0.0166667
fries	PM	type1	7	V4	aconitate [cis or trans]	7	6	0.142857	0.802778
fries	PM	type1	7	V5	azelate (nonanedioate)	7	6	0.371429	0.497222
fries	PM	type1	7	V6	cytidine-5'-diphosphoethanolamine	7	6	0.657143	0.175
fries	PM	type1	7	V7	glucose 6-phosphate	7	6	-0.0285714	1
fries	PM	type1	7	V8	homoarginine	7	6	-0.371429	0.497222
fries	PM	type1	7	V9	linoleoylcarnitine (C18:2)*	7	6	-0.371429	0.497222
fries	PM	type1	7	W1	1-linoleoyl-GPC (18:2)	7	6	-0.0285714	1
fries	PM	type1	7	W10	N-acetylmethionine	7	6	-0.0857143	0.919444
fries	PM	type1	7	W11	oleoylcarnitine (C18:1)	7	6	-0.0285714	1
fries	PM	type1	7	W12	propionylcarnitine (C3)	7	6	0.371429	0.497222
fries	PM	type1	7	W13	sphingomyelin (d18:1/19:0, d19:1/18:0)*	7	6	-0.314286	0.563889
fries	PM	type1	7	W14	tyrosine	7	6	0.657143	0.175
fries	PM	type1	7	W15	2-palmitoleoyl-GPC (16:1)*	7	6	0.115954	0.826848
fries	PM	type1	7	W16	dimethyl sulfone	7	6	-0.2	0.713889
fries	PM	type1	7	W17	isobutyrylglycine	7	6	0.231908	0.658374
fries	PM	type1	7	W18	palmitate (16:0)	7	6	-0.0285714	1
fries	PM	type1	7	W19	uridine 5'-triphosphate (UTP)	7	6	-0.428571	0.419444
fries	PM	type1	7	W2	1-stearoyl-2-arachidonoyl-GPI (18:0/20:4)	7	6	0.142857	0.802778
fries	PM	type1	7	W3	3-hydroxybutyrylcarnitine (2)	7	6	-0.2	0.713889
fries	PM	type1	7	W4	adenine	7	6	-0.142857	0.802778
fries	PM	type1	7	W5	behenoyl sphingomyelin (d18:1/22:0)*	7	6	0.0285714	1
fries	PM	type1	7	W6	decanoylcarnitine (C10)	7	6	-0.142857	0.802778
fries	PM	type1	7	W7	glucuronate	7	6	-0.314286	0.563889
fries	PM	type1	7	W8	homocarnosine	7	6	-0.371429	0.497222
fries	PM	type1	7	W9	lysine	7	6	0.657143	0.175
fries	PM	type1	7	X1	1-linoleoyl-GPE (18:2)*	7	6	-0.0857143	0.919444
fries	PM	type1	7	X10	N-acetylmethionine sulfoxide	7	6	-0.257143	0.658333
fries	PM	type1	7	X11	ophthalmate	7	6	-0.257143	0.658333
fries	PM	type1	7	X12	pseudouridine	7	6	0.714286	0.136111
fries	PM	type1	7	X13	sphingomyelin (d18:1/20:0, d16:1/22:0)*	7	6	0.0285714	1
fries	PM	type1	7	X14	UDP-N-acetylglucosamine/galactosamine	7	6	0.257143	0.658333
fries	PM	type1	7	X15	3-hydroxyoctanoate	7	6	-0.637748	0.173071
fries	PM	type1	7	X16	docosahexaenoylcarnitine (C22:6)*	7	6	-0.485714	0.355556
fries	PM	type1	7	X17	kynurenate	7	6	0.657143	0.175
fries	PM	type1	7	X18	palmitoleate (16:1n7)	7	6	-0.257143	0.658333
fries	PM	type1	7	X19	valerate	7	6	-0.20292	0.699798
fries	PM	type1	7	X2	1-stearoyl-2-arachidonoyl-GPS (18:0/20:4)	7	6	0.371429	0.497222
fries	PM	type1	7	X3	3-hydroxyhippurate	7	6	0.0857143	0.919444
fries	PM	type1	7	X4	adenosine	7	6	0.371429	0.497222
fries	PM	type1	7	X5	benzoate	7	6	0.6	0.241667
fries	PM	type1	7	X6	deoxycarnitine	7	6	0.428571	0.419444
fries	PM	type1	7	X7	glutamate	7	6	0.0857143	0.919444
fries	PM	type1	7	X8	homocitrulline	7	6	0.0285714	1
fries	PM	type1	7	X9	malate	7	6	-0.0857143	0.919444
fries	PM	type1	7	Y1	1-methylguanidine	7	6	-0.6	0.241667
fries	PM	type1	7	Y10	N-acetylneuraminate	7	6	0.371429	0.497222
fries	PM	type1	7	Y11	ornithine	7	6	0.142857	0.802778
fries	PM	type1	7	Y12	putrescine	7	6	0.771429	0.102778
fries	PM	type1	7	Y13	sphingomyelin (d18:1/21:0, d17:1/22:0, d16:1/23:0)*	7	6	-0.0285714	1
fries	PM	type1	7	Y14	urate	7	6	0.257143	0.658333
fries	PM	type1	7	Y15	3-hydroxyphenylacetatoylcarnitine	7	6	-0.0676123	0.898736
fries	PM	type1	7	Y16	docosatrienoylcarnitine (C22:3)*	7	6	-0.371429	0.497222
fries	PM	type1	7	Y17	linoleate (18:2n6)	7	6	-0.142857	0.802778
fries	PM	type1	7	Y18	palmitoleoyl-linoleoyl-glycerol (16:1/18:2) [1]*	7	6	-0.695725	0.124789
fries	PM	type1	7	Y19	valylleucine	7	6	-0.314286	0.563889
fries	PM	type1	7	Y2	1-stearoyl-2-linoleoyl-GPC (18:0/18:2)*	7	6	-0.542857	0.297222
fries	PM	type1	7	Y3	3-hydroxyisobutyrate	7	6	0.428571	0.419444
fries	PM	type1	7	Y4	adenosine 3',5'-diphosphate	7	6	0.142857	0.802778
fries	PM	type1	7	Y5	benzoylcarnitine*	7	6	0.0857143	0.919444
fries	PM	type1	7	Y6	diacylglycerol (16:1/18:2 [2], 16:0/18:3 [1])*	7	6	0.0285714	1
fries	PM	type1	7	Y7	glutamate, gamma-methyl ester	7	6	0.714286	0.136111
fries	PM	type1	7	Y8	homostachydrine*	7	6	-0.771429	0.102778
fries	PM	type1	7	Y9	malonylcarnitine	7	6	0.0857143	0.919444
fries	PM	type1	7	Z1	1-methylhistamine	7	6	0.371429	0.497222
fries	PM	type1	7	Z10	N-acetylphenylalanine	7	6	0.885714	0.0333333
fries	PM	type1	7	Z11	orotate	7	6	-0.0857143	0.919444
fries	PM	type1	7	Z12	pyridoxal phosphate	7	6	-0.0857143	0.919444
fries	PM	type1	7	Z13	sphingomyelin (d18:1/22:1, d18:2/22:0, d16:1/24:1)*	7	6	-0.0857143	0.919444
fries	PM	type1	7	Z14	urea	7	6	0.257143	0.658333
fries	PM	type1	7	Z15	3-phenylpropionate (hydrocinnamate)	7	6	-0.771429	0.102778
fries	PM	type1	7	Z16	dodecanedioate	7	6	-0.428571	0.419444
fries	PM	type1	7	Z17	linolenate [alpha or gamma; (18:3n3 or 6)]	7	6	-0.257143	0.658333
fries	PM	type1	7	Z18	palmitoyl-linolenoyl-glycerol (16:0/18:3) [2]*	7	6	-0.2	0.713889
fries	PM	type1	7	Z2	1-stearoyl-2-linoleoyl-GPE (18:0/18:2)*	7	6	-0.542857	0.297222
fries	PM	type1	7	Z3	3-indoxyl sulfate	7	6	-0.257143	0.658333
fries	PM	type1	7	Z4	adenosine 5'-diphosphate (ADP)	7	6	-0.0857143	0.919444
fries	PM	type1	7	Z5	beta-citrylglutamate	7	6	0.257143	0.658333
fries	PM	type1	7	Z6	dihomo-linoleate (20:2n6)	7	6	0.371429	0.497222
fries	PM	type1	7	Z7	glutamine	7	6	-0.428571	0.419444
fries	PM	type1	7	Z8	hydroquinone sulfate	7	6	0.257143	0.658333
fries	PM	type1	7	Z9	maltose	7	6	-0.142857	0.802778
fries	PM	type2a	7	A1	1,2-dilinoleoyl-GPC (18:2/18:2)	7	6	-0.0857143	0.919444
fries	PM	type2a	7	A10	maltotetraose	7	6	-0.142857	0.802778
fries	PM	type2a	7	A11	N-acetylserine	7	6	0.142857	0.802778
fries	PM	type2a	7	A12	orotidine	7	6	-0.43948	0.383221
fries	PM	type2a	7	A13	pyridoxamine phosphate	7	6	0.0285714	1
fries	PM	type2a	7	A14	sphingomyelin (d18:1/24:1, d18:2/24:0)*	7	6	-0.257143	0.658333
fries	PM	type2a	7	A15	uridine	7	6	0.142857	0.802778
fries	PM	type2a	7	A16	3-ureidoisobutyrate	7	6	0.257143	0.658333
fries	PM	type2a	7	A17	ectoine	7	6	-0.676123	0.140357
fries	PM	type2a	7	A18	linoleoyl-linolenoyl-glycerol (18:2/18:3) [1]*	7	6	-0.714286	0.136111
fries	PM	type2a	7	A19	pantetheine	7	6	-0.0285714	1
fries	PM	type2a	7	A2	1-methylhistidine	7	6	-0.371429	0.497222
fries	PM	type2a	7	A3	1-stearoyl-2-linoleoyl-GPI (18:0/18:2)	7	6	-0.542857	0.297222
fries	PM	type2a	7	A4	3-methoxytyrosine	7	6	-0.428571	0.419444
fries	PM	type2a	7	A5	adenosine 5'-monophosphate (AMP)	7	6	-0.0857143	0.919444
fries	PM	type2a	7	A6	beta-hydroxyisovalerate	7	6	0.142857	0.802778
fries	PM	type2a	7	A7	dihomo-linolenate (20:3n3 or n6)	7	6	-0.142857	0.802778
fries	PM	type2a	7	A8	glutarate (pentanedioate)	7	6	0.2	0.713889
fries	PM	type2a	7	A9	hypotaurine	7	6	0.657143	0.175
fries	PM	type2a	7	B1	1,2-dilinoleoyl-GPE (18:2/18:2)*	7	6	-0.314286	0.563889
fries	PM	type2a	7	B10	maltotriose	7	6	-0.371429	0.497222
fries	PM	type2a	7	B11	N-acetyltaurine	7	6	0.542857	0.297222
fries	PM	type2a	7	B12	p-cresol sulfate	7	6	-0.142857	0.802778
fries	PM	type2a	7	B13	pyridoxate	7	6	0.257143	0.658333
fries	PM	type2a	7	B14	sphingomyelin (d18:2/23:0, d18:1/23:1, d17:1/24:1)*	7	6	-0.257143	0.658333
fries	PM	type2a	7	B15	uridine 5'-monophosphate (UMP)	7	6	0.0303588	0.954476
fries	PM	type2a	7	B16	4-acetylphenol sulfate	7	6	-0.314286	0.563889
fries	PM	type2a	7	B17	eicosenoate (20:1)	7	6	-0.0285714	1
fries	PM	type2a	7	B19	phenylalanylalanine	7	6	0.115954	0.826848
fries	PM	type2a	7	B2	1-oleoyl-2-linoleoyl-GPC (18:1/18:2)*	7	6	-0.828571	0.0583333
fries	PM	type2a	7	B3	1-stearoyl-2-linoleoyl-GPS (18:0/18:2)	7	6	-0.257143	0.658333
fries	PM	type2a	7	B4	3-methyl-2-oxobutyrate	7	6	0.257143	0.658333
fries	PM	type2a	7	B5	adipoylcarnitine (C6-DC)	7	6	0.314286	0.563889
fries	PM	type2a	7	B6	beta-hydroxyisovaleroylcarnitine	7	6	0.428571	0.419444
fries	PM	type2a	7	B7	dihomo-linolenoylcarnitine (20:3n3 or 6)*	7	6	-0.257143	0.658333
fries	PM	type2a	7	B8	glutarylcarnitine (C5-DC)	7	6	0.371429	0.497222
fries	PM	type2a	7	B9	hypoxanthine	7	6	0.142857	0.802778
fries	PM	type2a	7	C1	1,2-dipalmitoyl-GPC (16:0/16:0)	7	6	-0.314286	0.563889
fries	PM	type2a	7	C10	mannitol/sorbitol	7	6	0.885714	0.0333333
fries	PM	type2a	7	C11	N-acetylthreonine	7	6	-0.142857	0.802778
fries	PM	type2a	7	C12	p-cresol-glucuronide*	7	6	-0.542857	0.297222
fries	PM	type2a	7	C13	pyroglutamine*	7	6	-0.714286	0.136111
fries	PM	type2a	7	C14	sphingomyelin (d18:2/24:1, d18:1/24:2)*	7	6	-0.2	0.713889
fries	PM	type2a	7	C15	valine	7	6	0.2	0.713889
fries	PM	type2a	7	C16	4-hydroxyhippurate	7	6	0.0857143	0.919444
fries	PM	type2a	7	C17	erucate (22:1n9)	7	6	0.0857143	0.919444
fries	PM	type2a	7	C18	methionine	7	6	0.0285714	1
fries	PM	type2a	7	C19	phosphopantetheine	7	6	-0.142857	0.802778
fries	PM	type2a	7	C3	1-stearoyl-2-oleoyl-GPC (18:0/18:1)	7	6	-0.371429	0.497222
fries	PM	type2a	7	C4	3-methyl-2-oxovalerate	7	6	0.6	0.241667
fries	PM	type2a	7	C5	adrenoylcarnitine (C22:4)*	7	6	0.0857143	0.919444
fries	PM	type2a	7	C6	betaine	7	6	0.0285714	1
fries	PM	type2a	7	C7	dihomo-linoleoylcarnitine (C20:2)*	7	6	0.0857143	0.919444
fries	PM	type2a	7	C8	glutathione, oxidized (GSSG)	7	6	0.314286	0.563889
fries	PM	type2a	7	C9	imidazole lactate	7	6	-0.142857	0.802778
fries	PM	type2a	7	D1	1,2-dipalmitoyl-GPE (16:0/16:0)*	7	6	-0.485714	0.355556
fries	PM	type2a	7	D10	mannose	7	6	0.714286	0.136111
fries	PM	type2a	7	D11	N-delta-acetylornithine	7	6	-0.257143	0.658333
fries	PM	type2a	7	D12	palmitoleoylcarnitine (C16:1)*	7	6	-0.257143	0.658333
fries	PM	type2a	7	D13	pyruvate	7	6	-0.0857143	0.919444
fries	PM	type2a	7	D14	sphingosine	7	6	-0.657143	0.175
fries	PM	type2a	7	D15	xanthine	7	6	0.0857143	0.919444
fries	PM	type2a	7	D16	5-aminovalerate	7	6	0.771429	0.102778
fries	PM	type2a	7	D17	erucoylcarnitine (C22:1)*	7	6	-0.142857	0.802778
fries	PM	type2a	7	D18	myristoyl dihydrosphingomyelin (d18:0/14:0)*	7	6	-0.2	0.713889
fries	PM	type2a	7	D19	quinolinate	7	6	-0.657143	0.175
fries	PM	type2a	7	D2	1-oleoyl-GPC (18:1)	7	6	-0.0857143	0.919444
fries	PM	type2a	7	D3	1-stearoyl-2-oleoyl-GPE (18:0/18:1)	7	6	-0.428571	0.419444
fries	PM	type2a	7	D4	3-methylglutarylcarnitine (2)	7	6	0.428571	0.419444
fries	PM	type2a	7	D5	AICA ribonucleotide	7	6	0.845154	0.0341094
fries	PM	type2a	7	D6	butyrylcarnitine (C4)	7	6	-0.657143	0.175
fries	PM	type2a	7	D7	dihydroxyacetone phosphate (DHAP)	7	6	-0.5161	0.294584
fries	PM	type2a	7	D8	glutathione, reduced (GSH)	7	6	0.257143	0.658333
fries	PM	type2a	7	D9	indolelactate	7	6	-0.142857	0.802778
fries	PM	type2a	7	E1	1-(1-enyl-oleoyl)-GPE (P-18:1)*	7	6	0.0285714	1
fries	PM	type2a	7	E10	mannose-6-phosphate	7	6	-0.314286	0.563889
fries	PM	type2a	7	E12	palmitoyl dihydrosphingomyelin (d18:0/16:0)*	7	6	-0.371429	0.497222
fries	PM	type2a	7	E13	quinate	7	6	0.257143	0.658333
fries	PM	type2a	7	E14	stachydrine	7	6	-0.428571	0.419444
fries	PM	type2a	7	E15	1,5-anhydroglucitol (1,5-AG)	7	6	-0.314286	0.563889
fries	PM	type2a	7	E16	6-hydroxyindole sulfate	7	6	-0.0857143	0.919444
fries	PM	type2a	7	E17	erythritol	7	6	0.657143	0.175
fries	PM	type2a	7	E18	N-acetylalanine	7	6	0.0857143	0.919444
fries	PM	type2a	7	E19	ribose 5-phosphate	7	6	0.257143	0.658333
fries	PM	type2a	7	E2	1-oleoyl-GPE (18:1)	7	6	-0.0857143	0.919444
fries	PM	type2a	7	E3	1-stearoyl-2-oleoyl-GPI (18:0/18:1)*	7	6	-0.542857	0.297222
fries	PM	type2a	7	E4	3-phosphoglycerate	7	6	0.2	0.713889
fries	PM	type2a	7	E5	alanine	7	6	-0.257143	0.658333
fries	PM	type2a	7	E6	C-glycosyltryptophan	7	6	0.314286	0.563889
fries	PM	type2a	7	E7	dimethylarginine (SDMA + ADMA)	7	6	0.0285714	1
fries	PM	type2a	7	E8	glycerate	7	6	0.2	0.713889
fries	PM	type2a	7	E9	indolepropionate	7	6	-0.142857	0.802778
fries	PM	type2a	7	F1	1-(1-enyl-palmitoyl)-2-arachidonoyl-GPC (P-16:0/20:4)*	7	6	0.0857143	0.919444
fries	PM	type2a	7	F10	margaroylcarnitine*	7	6	0.0857143	0.919444
fries	PM	type2a	7	F11	N-formylanthranilic acid	7	6	-0.0857143	0.919444
fries	PM	type2a	7	F12	palmitoyl ethanolamide	7	6	-0.314286	0.563889
fries	PM	type2a	7	F13	ribonate	7	6	0.0857143	0.919444
fries	PM	type2a	7	F14	stearoyl sphingomyelin (d18:1/18:0)	7	6	-0.657143	0.175
fries	PM	type2a	7	F15	1-(1-enyl-oleoyl)-2-linoleoyl-GPE (P-18:1/18:2)*	7	6	-0.428571	0.419444
fries	PM	type2a	7	F16	6-oxopiperidine-2-carboxylate	7	6	0.771429	0.102778
fries	PM	type2a	7	F17	ethylmalonate	7	6	-0.485714	0.355556
fries	PM	type2a	7	F18	N-acetylglycine	7	6	0.0857143	0.919444
fries	PM	type2a	7	F19	S-adenosylmethionine (SAM)	7	6	0.6	0.241667
fries	PM	type2a	7	F2	1-palmitoleoyl-2-linolenoyl-GPC (16:1/18:3)*	7	6	-0.771429	0.102778
fries	PM	type2a	7	F3	1-stearoyl-2-oleoyl-GPS (18:0/18:1)	7	6	-0.257143	0.658333
fries	PM	type2a	7	F4	3-ureidopropionate	7	6	-0.142857	0.802778
fries	PM	type2a	7	F5	allantoic acid	7	6	0.151794	0.774058
fries	PM	type2a	7	F6	carnitine	7	6	0.371429	0.497222
fries	PM	type2a	7	F7	dimethylglycine	7	6	0.371429	0.497222
fries	PM	type2a	7	F8	glycerol	7	6	0.371429	0.497222
fries	PM	type2a	7	F9	inosine	7	6	0.314286	0.563889
fries	PM	type2a	7	G1	1-(1-enyl-palmitoyl)-2-arachidonoyl-GPE (P-16:0/20:4)*	7	6	-0.485714	0.355556
fries	PM	type2a	7	G10	methionine sulfone	7	6	0.714286	0.136111
fries	PM	type2a	7	G11	N-formylmethionine	7	6	-0.142857	0.802778
fries	PM	type2a	7	G12	palmitoyl sphingomyelin (d18:1/16:0)	7	6	-0.428571	0.419444
fries	PM	type2a	7	G13	ribose 1-phosphate	7	6	0.0285714	1
fries	PM	type2a	7	G14	stearoylcarnitine (C18)	7	6	-0.0285714	1
fries	PM	type2a	7	G15	1-(1-enyl-palmitoyl)-2-palmitoleoyl-GPC (P-16:0/16:1)*	7	6	-0.428571	0.419444
fries	PM	type2a	7	G16	7-alpha-hydroxy-3-oxo-4-cholestenoate (7-Hoca)	7	6	0.142857	0.802778
fries	PM	type2a	7	G17	ferulic acid 4-sulfate	7	6	-0.257143	0.658333
fries	PM	type2a	7	G18	N-acetylisoleucine	7	6	0.521794	0.288343
fries	PM	type2a	7	G19	S-methylcysteine sulfoxide	7	6	-0.771429	0.102778
fries	PM	type2a	7	G2	1-palmitoleoyl-GPC (16:1)*	7	6	-0.169031	0.748868
fries	PM	type2a	7	G3	1-stearoyl-GPC (18:0)	7	6	-0.428571	0.419444
fries	PM	type2a	7	G4	4-ethylphenylsulfate	7	6	-0.428571	0.419444
fries	PM	type2a	7	G5	allantoin	7	6	0.371429	0.497222
fries	PM	type2a	7	G6	carnosine	7	6	0.0285714	1
fries	PM	type2a	7	G7	docosahexaenoate (DHA; 22:6n3)	7	6	-0.371429	0.497222
fries	PM	type2a	7	G8	glycerol 3-phosphate	7	6	-0.0857143	0.919444
fries	PM	type2a	7	G9	inosine 5'-monophosphate (IMP)	7	6	-0.428571	0.419444
fries	PM	type2a	7	H1	1-(1-enyl-palmitoyl)-2-linoleoyl-GPC (P-16:0/18:2)*	7	6	-0.6	0.241667
fries	PM	type2a	7	H10	methionine sulfoxide	7	6	-0.428571	0.419444
fries	PM	type2a	7	H11	N-glycolylneuraminate	7	6	0.371429	0.497222
fries	PM	type2a	7	H12	palmitoyl-linoleoyl-glycerol (16:0/18:2) [2]*	7	6	-0.371429	0.497222
fries	PM	type2a	7	H13	ribulose/xylulose 5-phosphate	7	6	-0.0857143	0.919444
fries	PM	type2a	7	H14	succinate	7	6	0.0285714	1
fries	PM	type2a	7	H15	1-arachidonylglycerol (20:4)	7	6	0.0285714	1
fries	PM	type2a	7	H16	adenosine 3',5'-cyclic monophosphate (cAMP)	7	6	0.0857143	0.919444
fries	PM	type2a	7	H17	flavin mononucleotide (FMN)	7	6	-0.0857143	0.919444
fries	PM	type2a	7	H18	N-acetylleucine	7	6	0.758971	0.0801412
fries	PM	type2a	7	H19	S-methylglutathione	7	6	0.115954	0.826848
fries	PM	type2a	7	H2	1-palmitoyl-2-alpha-linolenoyl-GPC (16:0/18:3n3)*	7	6	-0.771429	0.102778
fries	PM	type2a	7	H3	1-stearoyl-GPE (18:0)	7	6	-0.428571	0.419444
fries	PM	type2a	7	H4	4-guanidinobutanoate	7	6	0.257143	0.658333
fries	PM	type2a	7	H5	alpha-hydroxyisocaproate	7	6	0.492805	0.320633
fries	PM	type2a	7	H6	catechol sulfate	7	6	-0.542857	0.297222
fries	PM	type2a	7	H7	docosapentaenoate (n3 DPA; 22:5n3)	7	6	-0.314286	0.563889
fries	PM	type2a	7	H8	glycerophosphoethanolamine	7	6	-0.0285714	1
fries	PM	type2a	7	H9	isobutyrylcarnitine (C4)	7	6	0.257143	0.658333
fries	PM	type2a	7	I1	1-(1-enyl-palmitoyl)-2-linoleoyl-GPE (P-16:0/18:2)*	7	6	-0.428571	0.419444
fries	PM	type2a	7	I10	methyl glucopyranoside (alpha + beta)	7	6	0.428571	0.419444
fries	PM	type2a	7	I11	N-methylalanine	7	6	0.714286	0.136111
fries	PM	type2a	7	I12	palmitoylcarnitine (C16)	7	6	-0.142857	0.802778
fries	PM	type2a	7	I13	S-adenosylhomocysteine (SAH)	7	6	0.885714	0.0333333
fries	PM	type2a	7	I14	succinylcarnitine (C4-DC)	7	6	0.0857143	0.919444
fries	PM	type2a	7	I15	1-linolenoyl-GPC (18:3)*	7	6	-0.371429	0.497222
fries	PM	type2a	7	I16	adenosine 5'-diphosphoribose (ADP-ribose)	7	6	-0.314286	0.563889
fries	PM	type2a	7	I17	fructose-6-phosphate	7	6	-0.314286	0.563889
fries	PM	type2a	7	I18	N-acetylputrescine	7	6	0.314286	0.563889
fries	PM	type2a	7	I19	saccharopine	7	6	0.828571	0.0583333
fries	PM	type2a	7	I2	1-palmitoyl-2-arachidonoyl-GPC (16:0/20:4n6)	7	6	0.0857143	0.919444
fries	PM	type2a	7	I3	1-stearoyl-GPI (18:0)	7	6	-0.0285714	1
fries	PM	type2a	7	I4	4-hydroxy-nonenal-glutathione	7	6	0.314286	0.563889
fries	PM	type2a	7	I5	alpha-hydroxyisovalerate	7	6	0.0857143	0.919444
fries	PM	type2a	7	I6	cholesterol	7	6	-0.6	0.241667
fries	PM	type2a	7	I7	docosapentaenoylcarnitine (C22:5n3)*	7	6	-0.0857143	0.919444
fries	PM	type2a	7	I8	glycerophosphoglycerol	7	6	0.371429	0.497222
fries	PM	type2a	7	I9	isoleucine	7	6	0.257143	0.658333
fries	PM	type2a	7	J1	1-(1-enyl-palmitoyl)-2-oleoyl-GPC (P-16:0/18:1)*	7	6	-0.771429	0.102778
fries	PM	type2a	7	J10	methylphosphate	7	6	0.428571	0.419444
fries	PM	type2a	7	J11	N-methylproline	7	6	-0.485714	0.355556
fries	PM	type2a	7	J12	pantothenate	7	6	-0.771429	0.102778
fries	PM	type2a	7	J13	S-lactoylglutathione	7	6	0.0857143	0.919444
fries	PM	type2a	7	J14	sucrose	7	6	0.6	0.241667
fries	PM	type2a	7	J15	1-linolenoylglycerol (18:3)	7	6	-0.371429	0.497222
fries	PM	type2a	7	J16	adenylosuccinate	7	6	-0.257143	0.658333
fries	PM	type2a	7	J17	galactitol (dulcitol)	7	6	0.428571	0.419444
fries	PM	type2a	7	J18	N-arachidoyl-sphingosine (d18:1/20:0)*	7	6	-0.542857	0.297222
fries	PM	type2a	7	J19	sphingomyelin (d18:2/16:0, d18:1/16:1)*	7	6	-0.927634	0.00766584
fries	PM	type2a	7	J2	1-palmitoyl-2-arachidonoyl-GPE (16:0/20:4)*	7	6	0.0857143	0.919444
fries	PM	type2a	7	J3	1-stearoyl-GPS (18:0)*	7	6	-0.0285714	1
fries	PM	type2a	7	J4	4-hydroxybutyrate (GHB)	7	6	0.0285714	1
fries	PM	type2a	7	J5	alpha-ketoglutarate	7	6	0.0285714	1
fries	PM	type2a	7	J6	choline	7	6	0.0857143	0.919444
fries	PM	type2a	7	J7	eicosapentaenoate (EPA; 20:5n3)	7	6	-0.657143	0.175
fries	PM	type2a	7	J8	glycerophosphoinositol*	7	6	-0.0857143	0.919444
fries	PM	type2a	7	J9	isovalerylcarnitine (C5)	7	6	0.485714	0.355556
fries	PM	type2a	7	K1	1-(1-enyl-palmitoyl)-2-oleoyl-GPE (P-16:0/18:1)*	7	6	-0.257143	0.658333
fries	PM	type2a	7	K10	methylsuccinate	7	6	0.885714	0.0333333
fries	PM	type2a	7	K11	N-palmitoyl-sphingosine (d18:1/16:0)	7	6	-0.428571	0.419444
fries	PM	type2a	7	K12	pentadecanoylcarnitine (C15)*	7	6	0.0857143	0.919444
fries	PM	type2a	7	K13	S-methylcysteine	7	6	-0.314286	0.563889
fries	PM	type2a	7	K14	sulfate*	7	6	-0.0857143	0.919444
fries	PM	type2a	7	K15	1-linoleoylglycerol (18:2)	7	6	-0.371429	0.497222
fries	PM	type2a	7	K16	alpha-tocopherol	7	6	-0.0338062	0.94931
fries	PM	type2a	7	K17	gamma-glutamyl-alpha-lysine	7	6	0.698253	0.122839
fries	PM	type2a	7	K19	sphingomyelin (d18:2/24:2)*	7	6	-0.771429	0.102778
fries	PM	type2a	7	K2	1-palmitoyl-2-linoleoyl-GPC (16:0/18:2)	7	6	0.0857143	0.919444
fries	PM	type2a	7	K3	2-aminoadipate	7	6	0.371429	0.497222
fries	PM	type2a	7	K4	4-hydroxyphenylpyruvate	7	6	0.828571	0.0583333
fries	PM	type2a	7	K5	anserine	7	6	0.0285714	1
fries	PM	type2a	7	K6	choline phosphate	7	6	0.542857	0.297222
fries	PM	type2a	7	K7	eicosenoylcarnitine (C20:1)*	7	6	-0.0857143	0.919444
fries	PM	type2a	7	K8	glycerophosphorylcholine (GPC)	7	6	0.0857143	0.919444
fries	PM	type2a	7	K9	isovalerylglycine	7	6	-0.0857143	0.919444
fries	PM	type2a	7	L1	1-(1-enyl-palmitoyl)-2-palmitoyl-GPC (P-16:0/16:0)*	7	6	-0.885714	0.0333333
fries	PM	type2a	7	L10	myo-inositol	7	6	0.0857143	0.919444
fries	PM	type2a	7	L11	N-stearoyl-sphingosine (d18:1/18:0)*	7	6	0.0285714	1
fries	PM	type2a	7	L12	phenol sulfate	7	6	-0.314286	0.563889
fries	PM	type2a	7	L13	S-methylmethionine	7	6	-0.657143	0.175
fries	PM	type2a	7	L14	taurine	7	6	0.314286	0.563889
fries	PM	type2a	7	L15	1-methylimidazoleacetate	7	6	-0.6	0.241667
fries	PM	type2a	7	L16	arachidate (20:0)	7	6	-0.314286	0.563889
fries	PM	type2a	7	L17	gamma-glutamyl-epsilon-lysine	7	6	-0.142857	0.802778
fries	PM	type2a	7	L18	N-palmitoyl-sphinganine (d18:0/16:0)	7	6	-0.257143	0.658333
fries	PM	type2a	7	L19	stearate (18:0)	7	6	-0.257143	0.658333
fries	PM	type2a	7	L2	1-palmitoyl-2-linoleoyl-GPE (16:0/18:2)	7	6	-0.2	0.713889
fries	PM	type2a	7	L3	2-aminoheptanoate	7	6	-0.142857	0.802778
fries	PM	type2a	7	L4	4-methyl-2-oxopentanoate	7	6	0.542857	0.297222
fries	PM	type2a	7	L5	arabitol/xylitol	7	6	0.142857	0.802778
fries	PM	type2a	7	L6	cis-4-decenoylcarnitine (C10:1)	7	6	-0.828571	0.0583333
fries	PM	type2a	7	L7	ergothioneine	7	6	0.257143	0.658333
fries	PM	type2a	7	L8	glycine	7	6	0.542857	0.297222
fries	PM	type2a	7	L9	kynurenine	7	6	0.314286	0.563889
fries	PM	type2a	7	M1	1-(1-enyl-palmitoyl)-GPC (P-16:0)*	7	6	-0.257143	0.658333
fries	PM	type2a	7	M10	myristoleoylcarnitine (C14:1)*	7	6	-0.6	0.241667
fries	PM	type2a	7	M11	N6,N6,N6-trimethyllysine	7	6	0.2	0.713889
fries	PM	type2a	7	M12	phenylacetylcarnitine	7	6	0.142857	0.802778
fries	PM	type2a	7	M13	salicylate	7	6	0.142857	0.802778
fries	PM	type2a	7	M14	taurocyamine	7	6	-0.0857143	0.919444
fries	PM	type2a	7	M15	1-palmitoleoyl-2-linoleoyl-GPC (16:1/18:2)*	7	6	-0.428571	0.419444
fries	PM	type2a	7	M16	beta-guanidinopropanoate	7	6	-0.371868	0.46791
fries	PM	type2a	7	M17	gamma-glutamylglutamate	7	6	0.579771	0.227784
fries	PM	type2a	7	M18	N-stearoyl-hexadecasphingosine (d17:1/18:0)*	7	6	0.0285714	1
fries	PM	type2a	7	M19	stearoyl-arachidonoyl-glycerol (18:0/20:4) [2]*	7	6	-0.0285714	1
fries	PM	type2a	7	M2	1-palmitoyl-2-oleoyl-GPC (16:0/18:1)	7	6	-0.142857	0.802778
fries	PM	type2a	7	M3	2-hydroxybutyrate/2-hydroxyisobutyrate	7	6	0.2	0.713889
fries	PM	type2a	7	M4	4-methylcatechol sulfate	7	6	-0.257143	0.658333
fries	PM	type2a	7	M5	arabonate/xylonate	7	6	0.542857	0.297222
fries	PM	type2a	7	M6	citrate	7	6	0.371429	0.497222
fries	PM	type2a	7	M7	erythronate*	7	6	0.485714	0.355556
fries	PM	type2a	7	M8	guanidinoacetate	7	6	-0.257143	0.658333
fries	PM	type2a	7	M9	lactate	7	6	-0.0285714	1
fries	PM	type2a	7	N1	1-(1-enyl-palmitoyl)-GPE (P-16:0)*	7	6	-0.314286	0.563889
fries	PM	type2a	7	N10	myristoylcarnitine (C14)	7	6	-0.485714	0.355556
fries	PM	type2a	7	N11	N6-acetyllysine	7	6	0.0857143	0.919444
fries	PM	type2a	7	N12	phenylacetylglycine	7	6	-0.257143	0.658333
fries	PM	type2a	7	N13	sarcosine	7	6	0.333947	0.5177
fries	PM	type2a	7	N14	threonate	7	6	0.314286	0.563889
fries	PM	type2a	7	N15	10-heptadecenoate (17:1n7)	7	6	-0.257143	0.658333
fries	PM	type2a	7	N16	ceramide (d18:1/14:0, d16:1/16:0)*	7	6	-0.257143	0.658333
fries	PM	type2a	7	N17	gamma-glutamylglycine	7	6	1	0.00277778
fries	PM	type2a	7	N18	N-tetracosadienoyl-sphingosine (d18:1/24:2)*	7	6	-0.485714	0.355556
fries	PM	type2a	7	N19	taurochenodeoxycholate	7	6	0.0285714	1
fries	PM	type2a	7	N2	1-palmitoyl-2-oleoyl-GPE (16:0/18:1)	7	6	-0.257143	0.658333
fries	PM	type2a	7	N3	2-hydroxyglutarate	7	6	1	0.00277778
fries	PM	type2a	7	N4	5-(galactosylhydroxy)-L-lysine	7	6	0.371429	0.497222
fries	PM	type2a	7	N5	arachidonate (20:4n6)	7	6	-0.257143	0.658333
fries	PM	type2a	7	N6	citrulline	7	6	-0.942857	0.0166667
fries	PM	type2a	7	N7	flavin adenine dinucleotide (FAD)	7	6	-0.142857	0.802778
fries	PM	type2a	7	N8	guanosine	7	6	0.314286	0.563889
fries	PM	type2a	7	N9	laurylcarnitine (C12)	7	6	-0.0285714	1
fries	PM	type2a	7	O1	1-(1-enyl-stearoyl)-2-arachidonoyl-GPE (P-18:0/20:4)*	7	6	-0.2	0.713889
fries	PM	type2a	7	O10	N-acetyl-aspartyl-glutamate (NAAG)	7	6	0.942857	0.0166667
fries	PM	type2a	7	O11	N6-carboxymethyllysine	7	6	0.257143	0.658333
fries	PM	type2a	7	O12	phenylalanine	7	6	0.0857143	0.919444
fries	PM	type2a	7	O13	serine	7	6	0.0857143	0.919444
fries	PM	type2a	7	O14	threonine	7	6	0.771429	0.102778
fries	PM	type2a	7	O15	10-nonadecenoate (19:1n9)	7	6	-0.0285714	1
fries	PM	type2a	7	O17	gamma-glutamylleucine	7	6	0.942857	0.0166667
fries	PM	type2a	7	O18	N1-methyladenosine	7	6	0.428571	0.419444
fries	PM	type2a	7	O19	taurocholate	7	6	-0.314286	0.563889
fries	PM	type2a	7	O2	1-palmitoyl-2-oleoyl-GPG (16:0/18:1)	7	6	-0.257143	0.658333
fries	PM	type2a	7	O3	2-methylbutyrylcarnitine (C5)	7	6	0.657143	0.175
fries	PM	type2a	7	O4	5-methylthioadenosine (MTA)	7	6	0.314286	0.563889
fries	PM	type2a	7	O5	arachidonoylcarnitine (C20:4)	7	6	0.142857	0.802778
fries	PM	type2a	7	O6	creatine	7	6	0.257143	0.658333
fries	PM	type2a	7	O7	fructose	7	6	0.657143	0.175
fries	PM	type2a	7	O8	guanosine 5'- monophosphate (5'-GMP)	7	6	0.142857	0.802778
fries	PM	type2a	7	O9	leucine	7	6	0.6	0.241667
fries	PM	type2a	7	P1	1-(1-enyl-stearoyl)-2-linoleoyl-GPE (P-18:0/18:2)*	7	6	-0.428571	0.419444
fries	PM	type2a	7	P10	N-acetylarginine	7	6	-0.142857	0.802778
fries	PM	type2a	7	P11	nicotinamide	7	6	-0.0857143	0.919444
fries	PM	type2a	7	P12	phenyllactate (PLA)	7	6	0.0285714	1
fries	PM	type2a	7	P13	spermidine	7	6	0.6	0.241667
fries	PM	type2a	7	P14	tiglylcarnitine (C5:1-DC)	7	6	0.485714	0.355556
fries	PM	type2a	7	P15	13-HODE + 9-HODE	7	6	0.0857143	0.919444
fries	PM	type2a	7	P16	cis-urocanate	7	6	-0.0285714	1
fries	PM	type2a	7	P17	gamma-glutamylthreonine	7	6	0.828571	0.0583333
fries	PM	type2a	7	P18	N1-methylinosine	7	6	0.0857143	0.919444
fries	PM	type2a	7	P19	thioproline	7	6	0.6	0.241667
fries	PM	type2a	7	P2	1-palmitoyl-2-oleoyl-GPI (16:0/18:1)*	7	6	-0.542857	0.297222
fries	PM	type2a	7	P3	2-methylcitrate/homocitrate	7	6	-0.257143	0.658333
fries	PM	type2a	7	P4	5-methyluridine (ribothymidine)	7	6	0.6	0.241667
fries	PM	type2a	7	P5	arachidoylcarnitine (C20)*	7	6	-0.771429	0.102778
fries	PM	type2a	7	P6	creatine phosphate	7	6	0.0857143	0.919444
fries	PM	type2a	7	P7	fumarate	7	6	0.0857143	0.919444
fries	PM	type2a	7	P8	gulonate*	7	6	0.2	0.713889
fries	PM	type2a	7	P9	leucylglycine	7	6	0.428571	0.419444
fries	PM	type2a	7	Q1	1-(1-enyl-stearoyl)-2-oleoyl-GPE (P-18:0/18:1)	7	6	0.142857	0.802778
fries	PM	type2a	7	Q10	N-acetylasparagine	7	6	0.314286	0.563889
fries	PM	type2a	7	Q11	nicotinamide adenine dinucleotide (NAD+)	7	6	0.314286	0.563889
fries	PM	type2a	7	Q12	phosphate	7	6	0.2	0.713889
fries	PM	type2a	7	Q13	spermine	7	6	-0.115954	0.826848
fries	PM	type2a	7	Q14	trans-4-hydroxyproline	7	6	0.942857	0.0166667
fries	PM	type2a	7	Q15	2,3-dihydroxyisovalerate	7	6	0.101419	0.848394
fries	PM	type2a	7	Q16	coenzyme A	7	6	0.2	0.713889
fries	PM	type2a	7	Q17	glycylleucine	7	6	-0.392792	0.441113
fries	PM	type2a	7	Q18	nicotinamide adenine dinucleotide reduced (NADH)	7	6	0.542857	0.297222
fries	PM	type2a	7	Q19	trans-urocanate	7	6	-0.0857143	0.919444
fries	PM	type2a	7	Q2	1-palmitoyl-2-palmitoleoyl-GPC (16:0/16:1)*	7	6	-0.371429	0.497222
fries	PM	type2a	7	Q3	2-oxoarginine*	7	6	-0.428571	0.419444
fries	PM	type2a	7	Q4	5-oxoproline	7	6	0.0285714	1
fries	PM	type2a	7	Q5	argininate*	7	6	-0.0857143	0.919444
fries	PM	type2a	7	Q6	creatinine	7	6	0.2	0.713889
fries	PM	type2a	7	Q7	gamma-glutamylglutamine	7	6	-0.0857143	0.919444
fries	PM	type2a	7	Q8	heme	7	6	-0.257143	0.658333
fries	PM	type2a	7	Q9	lidocaine	7	6	0.0869657	0.86988
fries	PM	type2a	7	R1	1-(1-enyl-stearoyl)-GPE (P-18:0)*	7	6	-0.257143	0.658333
fries	PM	type2a	7	R10	N-acetylaspartate (NAA)	7	6	0.485714	0.355556
fries	PM	type2a	7	R11	nicotinamide N-oxide	7	6	0.371429	0.497222
fries	PM	type2a	7	R12	phosphoenolpyruvate (PEP)	7	6	-0.314286	0.563889
fries	PM	type2a	7	R13	sphinganine	7	6	-0.657143	0.175
fries	PM	type2a	7	R14	tricosanoyl sphingomyelin (d18:1/23:0)*	7	6	-0.257143	0.658333
fries	PM	type2a	7	R15	2-aminophenol sulfate	7	6	-0.0857143	0.919444
fries	PM	type2a	7	R16	cysteine	7	6	0.428571	0.419444
fries	PM	type2a	7	R17	glycylvaline	7	6	0.0285714	1
fries	PM	type2a	7	R18	nicotinamide ribonucleotide (NMN)	7	6	0.142857	0.802778
fries	PM	type2a	7	R19	UDP-galactose	7	6	-0.428571	0.419444
fries	PM	type2a	7	R2	1-palmitoyl-2-stearoyl-GPC (16:0/18:0)	7	6	-0.371429	0.497222
fries	PM	type2a	7	R3	3-(4-hydroxyphenyl)lactate	7	6	0.771429	0.102778
fries	PM	type2a	7	R4	6-phosphogluconate	7	6	-0.0857143	0.919444
fries	PM	type2a	7	R5	arginine	7	6	-0.142857	0.802778
fries	PM	type2a	7	R6	cytidine	7	6	0.0285714	1
fries	PM	type2a	7	R7	gamma-glutamylhistidine	7	6	-0.142857	0.802778
fries	PM	type2a	7	R8	hexanoylcarnitine (C6)	7	6	-0.714286	0.136111
fries	PM	type2a	7	R9	lignoceroyl sphingomyelin (d18:1/24:0)	7	6	-0.257143	0.658333
fries	PM	type2a	7	S1	1-arachidonoyl-GPE (20:4n6)*	7	6	-0.0857143	0.919444
fries	PM	type2a	7	S10	N-acetylcarnosine	7	6	0.0857143	0.919444
fries	PM	type2a	7	S11	O-methylcatechol sulfate	7	6	-0.771429	0.102778
fries	PM	type2a	7	S12	phosphoethanolamine	7	6	0.257143	0.658333
fries	PM	type2a	7	S13	sphingomyelin (d18:0/18:0, d19:0/17:0)*	7	6	-0.257143	0.658333
fries	PM	type2a	7	S14	trigonelline (N'-methylnicotinate)	7	6	-0.314286	0.563889
fries	PM	type2a	7	S15	2-arachidonoylglycerol (20:4)	7	6	-0.428571	0.419444
fries	PM	type2a	7	S16	cysteinylglycine	7	6	0.333947	0.5177
fries	PM	type2a	7	S17	guanosine 5'-triphosphate	7	6	0.828571	0.0583333
fries	PM	type2a	7	S18	nicotinate	7	6	-0.0285714	1
fries	PM	type2a	7	S19	UDP-glucose	7	6	-0.257143	0.658333
fries	PM	type2a	7	S2	1-palmitoyl-GPC (16:0)	7	6	-0.2	0.713889
fries	PM	type2a	7	S3	3-aminoisobutyrate	7	6	-0.0285714	1
fries	PM	type2a	7	S4	7-hydroxycholesterol (alpha or beta)	7	6	0.347863	0.499253
fries	PM	type2a	7	S5	argininosuccinate	7	6	0.485714	0.355556
fries	PM	type2a	7	S6	cytidine 5'-diphosphocholine	7	6	0.0857143	0.919444
fries	PM	type2a	7	S7	gamma-glutamylvaline	7	6	0.6	0.241667
fries	PM	type2a	7	S8	hippurate	7	6	-0.371429	0.497222
fries	PM	type2a	7	S9	linolenoylcarnitine (C18:3)*	7	6	-0.714286	0.136111
fries	PM	type2a	7	T1	1-arachidonoyl-GPI (20:4)*	7	6	-0.0285714	1
fries	PM	type2a	7	T10	N-acetylglucosaminylasparagine	7	6	0.371429	0.497222
fries	PM	type2a	7	T11	octanoylcarnitine (C8)	7	6	-0.542857	0.297222
fries	PM	type2a	7	T12	pipecolate	7	6	-0.0857143	0.919444
fries	PM	type2a	7	T13	sphingomyelin (d18:1/14:0, d16:1/16:0)*	7	6	-0.371429	0.497222
fries	PM	type2a	7	T14	trimethylamine N-oxide	7	6	-0.542857	0.297222
fries	PM	type2a	7	T15	2-hydroxy-3-methylvalerate	7	6	0.676123	0.140357
fries	PM	type2a	7	T16	cytidine diphosphate	7	6	0.0857143	0.919444
fries	PM	type2a	7	T17	histidine methyl ester	7	6	0.2	0.713889
fries	PM	type2a	7	T18	O-methyltyrosine	7	6	0.428571	0.419444
fries	PM	type2a	7	T19	umbelliferone sulfate	7	6	0.257143	0.658333
fries	PM	type2a	7	T2	1-palmitoyl-GPE (16:0)	7	6	-0.2	0.713889
fries	PM	type2a	7	T3	3-hydroxy-3-methylglutarate	7	6	0.828571	0.0583333
fries	PM	type2a	7	T4	acetylcarnitine (C2)	7	6	0.6	0.241667
fries	PM	type2a	7	T5	asparagine	7	6	0.2	0.713889
fries	PM	type2a	7	T6	cytidine 5'-monophosphate (5'-CMP)	7	6	0.0857143	0.919444
fries	PM	type2a	7	T7	glucosamine-6-phosphate	7	6	-0.0857143	0.919444
fries	PM	type2a	7	T8	histamine	7	6	-0.0285714	1
fries	PM	type2a	7	T9	linoleoyl ethanolamide	7	6	-0.314286	0.563889
fries	PM	type2a	7	U1	1-linoleoyl-2-arachidonoyl-GPC (18:2/20:4n6)*	7	6	-0.257143	0.658333
fries	PM	type2a	7	U10	N-acetylglutamate	7	6	-0.371429	0.497222
fries	PM	type2a	7	U11	oleoyl ethanolamide	7	6	-0.485714	0.355556
fries	PM	type2a	7	U12	proline	7	6	0.485714	0.355556
fries	PM	type2a	7	U13	sphingomyelin (d18:1/15:0, d16:1/17:0)*	7	6	-0.371429	0.497222
fries	PM	type2a	7	U14	tryptophan	7	6	0.0857143	0.919444
fries	PM	type2a	7	U15	2-linoleoylglycerol (18:2)	7	6	-0.6	0.241667
fries	PM	type2a	7	U16	cytidine triphosphate	7	6	0.0285714	1
fries	PM	type2a	7	U17	indoleacrylate	7	6	-0.0857143	0.919444
fries	PM	type2a	7	U18	oleate/vaccenate (18:1)	7	6	-0.0285714	1
fries	PM	type2a	7	U19	uracil	7	6	0.579771	0.227784
fries	PM	type2a	7	U2	1-stearoyl-2-arachidonoyl-GPC (18:0/20:4)	7	6	-0.257143	0.658333
fries	PM	type2a	7	U3	3-hydroxybutyrate (BHBA)	7	6	0.0285714	1
fries	PM	type2a	7	U4	acetylphosphate	7	6	-0.257143	0.658333
fries	PM	type2a	7	U5	aspartate	7	6	-0.0285714	1
fries	PM	type2a	7	U6	cytidine 5'-monophospho-N-acetylneuraminic acid	7	6	0.771429	0.102778
fries	PM	type2a	7	U7	glucose	7	6	0.257143	0.658333
fries	PM	type2a	7	U8	histidine	7	6	-0.257143	0.658333
fries	PM	type2a	7	U9	linoleoyl-linolenoyl-glycerol (18:2/18:3) [2]*	7	6	-0.257143	0.658333
fries	PM	type2a	7	V1	1-linoleoyl-2-linolenoyl-GPC (18:2/18:3)*	7	6	-0.714286	0.136111
fries	PM	type2a	7	V10	N-acetylglutamine	7	6	-0.0285714	1
fries	PM	type2a	7	V11	oleoyl-arachidonoyl-glycerol (18:1/20:4) [2]*	7	6	-0.714286	0.136111
fries	PM	type2a	7	V12	prolylglycine	7	6	0.2	0.713889
fries	PM	type2a	7	V13	sphingomyelin (d18:1/17:0, d17:1/18:0, d19:1/16:0)	7	6	-0.542857	0.297222
fries	PM	type2a	7	V14	tryptophan betaine	7	6	-0.0285714	1
fries	PM	type2a	7	V15	2-methylmalonylcarnitine (C4-DC)	7	6	0.428571	0.419444
fries	PM	type2a	7	V16	dehydroascorbate	7	6	-0.142857	0.802778
fries	PM	type2a	7	V17	Isobar: fructose 1,6-diphosphate, glucose 1,6-diphosphate, myo-inositol 1,4 or 1,3-diphosphate	7	6	-0.371429	0.497222
fries	PM	type2a	7	V18	oleoyl-linolenoyl-glycerol (18:1/18:3) [2]*	7	6	-0.542857	0.297222
fries	PM	type2a	7	V19	uridine 5'-diphosphate (UDP)	7	6	-0.142857	0.802778
fries	PM	type2a	7	V2	1-stearoyl-2-arachidonoyl-GPE (18:0/20:4)	7	6	-0.2	0.713889
fries	PM	type2a	7	V3	3-hydroxybutyrylcarnitine (1)	7	6	0.942857	0.0166667
fries	PM	type2a	7	V4	aconitate [cis or trans]	7	6	0.314286	0.563889
fries	PM	type2a	7	V5	azelate (nonanedioate)	7	6	0.428571	0.419444
fries	PM	type2a	7	V6	cytidine-5'-diphosphoethanolamine	7	6	0.885714	0.0333333
fries	PM	type2a	7	V7	glucose 6-phosphate	7	6	-0.0857143	0.919444
fries	PM	type2a	7	V8	homoarginine	7	6	-0.485714	0.355556
fries	PM	type2a	7	V9	linoleoylcarnitine (C18:2)*	7	6	-0.371429	0.497222
fries	PM	type2a	7	W1	1-linoleoyl-GPC (18:2)	7	6	0.0285714	1
fries	PM	type2a	7	W10	N-acetylmethionine	7	6	-0.142857	0.802778
fries	PM	type2a	7	W11	oleoylcarnitine (C18:1)	7	6	-0.257143	0.658333
fries	PM	type2a	7	W12	propionylcarnitine (C3)	7	6	0.371429	0.497222
fries	PM	type2a	7	W13	sphingomyelin (d18:1/19:0, d19:1/18:0)*	7	6	-0.485714	0.355556
fries	PM	type2a	7	W14	tyrosine	7	6	0.6	0.241667
fries	PM	type2a	7	W15	2-palmitoleoyl-GPC (16:1)*	7	6	-0.0579771	0.913132
fries	PM	type2a	7	W16	dimethyl sulfone	7	6	0.0285714	1
fries	PM	type2a	7	W17	isobutyrylglycine	7	6	0.434828	0.388865
fries	PM	type2a	7	W18	palmitate (16:0)	7	6	-0.2	0.713889
fries	PM	type2a	7	W19	uridine 5'-triphosphate (UTP)	7	6	-0.0857143	0.919444
fries	PM	type2a	7	W2	1-stearoyl-2-arachidonoyl-GPI (18:0/20:4)	7	6	0.0285714	1
fries	PM	type2a	7	W3	3-hydroxybutyrylcarnitine (2)	7	6	-0.485714	0.355556
fries	PM	type2a	7	W4	adenine	7	6	0.142857	0.802778
fries	PM	type2a	7	W5	behenoyl sphingomyelin (d18:1/22:0)*	7	6	-0.257143	0.658333
fries	PM	type2a	7	W6	decanoylcarnitine (C10)	7	6	-0.0857143	0.919444
fries	PM	type2a	7	W7	glucuronate	7	6	-0.371429	0.497222
fries	PM	type2a	7	W8	homocarnosine	7	6	-0.0285714	1
fries	PM	type2a	7	W9	lysine	7	6	0.885714	0.0333333
fries	PM	type2a	7	X1	1-linoleoyl-GPE (18:2)*	7	6	0.0857143	0.919444
fries	PM	type2a	7	X10	N-acetylmethionine sulfoxide	7	6	-0.314286	0.563889
fries	PM	type2a	7	X11	ophthalmate	7	6	-0.257143	0.658333
fries	PM	type2a	7	X12	pseudouridine	7	6	0.542857	0.297222
fries	PM	type2a	7	X13	sphingomyelin (d18:1/20:0, d16:1/22:0)*	7	6	-0.257143	0.658333
fries	PM	type2a	7	X14	UDP-N-acetylglucosamine/galactosamine	7	6	-0.2	0.713889
fries	PM	type2a	7	X15	3-hydroxyoctanoate	7	6	-0.782691	0.0657038
fries	PM	type2a	7	X16	docosahexaenoylcarnitine (C22:6)*	7	6	-0.371429	0.497222
fries	PM	type2a	7	X17	kynurenate	7	6	0.771429	0.102778
fries	PM	type2a	7	X18	palmitoleate (16:1n7)	7	6	-0.257143	0.658333
fries	PM	type2a	7	X19	valerate	7	6	-0.173931	0.741734
fries	PM	type2a	7	X2	1-stearoyl-2-arachidonoyl-GPS (18:0/20:4)	7	6	0.371429	0.497222
fries	PM	type2a	7	X3	3-hydroxyhippurate	7	6	-0.0857143	0.919444
fries	PM	type2a	7	X4	adenosine	7	6	0.2	0.713889
fries	PM	type2a	7	X5	benzoate	7	6	0.6	0.241667
fries	PM	type2a	7	X6	deoxycarnitine	7	6	0.6	0.241667
fries	PM	type2a	7	X7	glutamate	7	6	0.257143	0.658333
fries	PM	type2a	7	X8	homocitrulline	7	6	0.0857143	0.919444
fries	PM	type2a	7	X9	malate	7	6	-0.2	0.713889
fries	PM	type2a	7	Y1	1-methylguanidine	7	6	-0.6	0.241667
fries	PM	type2a	7	Y10	N-acetylneuraminate	7	6	0.657143	0.175
fries	PM	type2a	7	Y11	ornithine	7	6	0.142857	0.802778
fries	PM	type2a	7	Y12	putrescine	7	6	0.771429	0.102778
fries	PM	type2a	7	Y13	sphingomyelin (d18:1/21:0, d17:1/22:0, d16:1/23:0)*	7	6	-0.2	0.713889
fries	PM	type2a	7	Y14	urate	7	6	-0.0285714	1
fries	PM	type2a	7	Y15	3-hydroxyphenylacetatoylcarnitine	7	6	0.101419	0.848394
fries	PM	type2a	7	Y16	docosatrienoylcarnitine (C22:3)*	7	6	-0.142857	0.802778
fries	PM	type2a	7	Y17	linoleate (18:2n6)	7	6	-0.142857	0.802778
fries	PM	type2a	7	Y18	palmitoleoyl-linoleoyl-glycerol (16:1/18:2) [1]*	7	6	-0.724714	0.103243
fries	PM	type2a	7	Y19	valylleucine	7	6	-0.2	0.713889
fries	PM	type2a	7	Y2	1-stearoyl-2-linoleoyl-GPC (18:0/18:2)*	7	6	-0.657143	0.175
fries	PM	type2a	7	Y3	3-hydroxyisobutyrate	7	6	0.314286	0.563889
fries	PM	type2a	7	Y4	adenosine 3',5'-diphosphate	7	6	-0.257143	0.658333
fries	PM	type2a	7	Y5	benzoylcarnitine*	7	6	0.257143	0.658333
fries	PM	type2a	7	Y6	diacylglycerol (16:1/18:2 [2], 16:0/18:3 [1])*	7	6	-0.257143	0.658333
fries	PM	type2a	7	Y7	glutamate, gamma-methyl ester	7	6	0.828571	0.0583333
fries	PM	type2a	7	Y8	homostachydrine*	7	6	-0.942857	0.0166667
fries	PM	type2a	7	Y9	malonylcarnitine	7	6	-0.0857143	0.919444
fries	PM	type2a	7	Z1	1-methylhistamine	7	6	0.0285714	1
fries	PM	type2a	7	Z10	N-acetylphenylalanine	7	6	0.885714	0.0333333
fries	PM	type2a	7	Z11	orotate	7	6	-0.0857143	0.919444
fries	PM	type2a	7	Z12	pyridoxal phosphate	7	6	0.142857	0.802778
fries	PM	type2a	7	Z13	sphingomyelin (d18:1/22:1, d18:2/22:0, d16:1/24:1)*	7	6	-0.371429	0.497222
fries	PM	type2a	7	Z14	urea	7	6	0.314286	0.563889
fries	PM	type2a	7	Z15	3-phenylpropionate (hydrocinnamate)	7	6	-0.542857	0.297222
fries	PM	type2a	7	Z16	dodecanedioate	7	6	-0.0857143	0.919444
fries	PM	type2a	7	Z17	linolenate [alpha or gamma; (18:3n3 or 6)]	7	6	-0.257143	0.658333
fries	PM	type2a	7	Z18	palmitoyl-linolenoyl-glycerol (16:0/18:3) [2]*	7	6	-0.542857	0.297222
fries	PM	type2a	7	Z2	1-stearoyl-2-linoleoyl-GPE (18:0/18:2)*	7	6	-0.771429	0.102778
fries	PM	type2a	7	Z3	3-indoxyl sulfate	7	6	-0.428571	0.419444
fries	PM	type2a	7	Z4	adenosine 5'-diphosphate (ADP)	7	6	0.142857	0.802778
fries	PM	type2a	7	Z5	beta-citrylglutamate	7	6	-0.0857143	0.919444
fries	PM	type2a	7	Z6	dihomo-linoleate (20:2n6)	7	6	0.142857	0.802778
fries	PM	type2a	7	Z7	glutamine	7	6	-0.0857143	0.919444
fries	PM	type2a	7	Z8	hydroquinone sulfate	7	6	-0.2	0.713889
fries	PM	type2a	7	Z9	maltose	7	6	-0.0285714	1
fries	PM	type2ax	7	A1	1,2-dilinoleoyl-GPC (18:2/18:2)	7	6	0.2	0.713889
fries	PM	type2ax	7	A10	maltotetraose	7	6	-0.257143	0.658333
fries	PM	type2ax	7	A11	N-acetylserine	7	6	0.0857143	0.919444
fries	PM	type2ax	7	A12	orotidine	7	6	-0.43948	0.383221
fries	PM	type2ax	7	A13	pyridoxamine phosphate	7	6	0.142857	0.802778
fries	PM	type2ax	7	A14	sphingomyelin (d18:1/24:1, d18:2/24:0)*	7	6	-0.142857	0.802778
fries	PM	type2ax	7	A15	uridine	7	6	0.0857143	0.919444
fries	PM	type2ax	7	A16	3-ureidoisobutyrate	7	6	0.371429	0.497222
fries	PM	type2ax	7	A17	ectoine	7	6	-0.676123	0.140357
fries	PM	type2ax	7	A18	linoleoyl-linolenoyl-glycerol (18:2/18:3) [1]*	7	6	-0.485714	0.355556
fries	PM	type2ax	7	A19	pantetheine	7	6	-0.0857143	0.919444
fries	PM	type2ax	7	A2	1-methylhistidine	7	6	-0.314286	0.563889
fries	PM	type2ax	7	A3	1-stearoyl-2-linoleoyl-GPI (18:0/18:2)	7	6	-0.485714	0.355556
fries	PM	type2ax	7	A4	3-methoxytyrosine	7	6	-0.2	0.713889
fries	PM	type2ax	7	A5	adenosine 5'-monophosphate (AMP)	7	6	-0.142857	0.802778
fries	PM	type2ax	7	A6	beta-hydroxyisovalerate	7	6	0.371429	0.497222
fries	PM	type2ax	7	A7	dihomo-linolenate (20:3n3 or n6)	7	6	-0.257143	0.658333
fries	PM	type2ax	7	A8	glutarate (pentanedioate)	7	6	0.0285714	1
fries	PM	type2ax	7	A9	hypotaurine	7	6	0.6	0.241667
fries	PM	type2ax	7	B1	1,2-dilinoleoyl-GPE (18:2/18:2)*	7	6	-0.0285714	1
fries	PM	type2ax	7	B10	maltotriose	7	6	-0.542857	0.297222
fries	PM	type2ax	7	B11	N-acetyltaurine	7	6	0.257143	0.658333
fries	PM	type2ax	7	B12	p-cresol sulfate	7	6	-0.0857143	0.919444
fries	PM	type2ax	7	B13	pyridoxate	7	6	0.0857143	0.919444
fries	PM	type2ax	7	B14	sphingomyelin (d18:2/23:0, d18:1/23:1, d17:1/24:1)*	7	6	-0.0857143	0.919444
fries	PM	type2ax	7	B15	uridine 5'-monophosphate (UMP)	7	6	-0.0910765	0.863763
fries	PM	type2ax	7	B16	4-acetylphenol sulfate	7	6	-0.371429	0.497222
fries	PM	type2ax	7	B17	eicosenoate (20:1)	7	6	0.0857143	0.919444
fries	PM	type2ax	7	B19	phenylalanylalanine	7	6	-0.0579771	0.913132
fries	PM	type2ax	7	B2	1-oleoyl-2-linoleoyl-GPC (18:1/18:2)*	7	6	-0.771429	0.102778
fries	PM	type2ax	7	B3	1-stearoyl-2-linoleoyl-GPS (18:0/18:2)	7	6	-0.142857	0.802778
fries	PM	type2ax	7	B4	3-methyl-2-oxobutyrate	7	6	0.371429	0.497222
fries	PM	type2ax	7	B5	adipoylcarnitine (C6-DC)	7	6	0.371429	0.497222
fries	PM	type2ax	7	B6	beta-hydroxyisovaleroylcarnitine	7	6	0.485714	0.355556
fries	PM	type2ax	7	B7	dihomo-linolenoylcarnitine (20:3n3 or 6)*	7	6	-0.485714	0.355556
fries	PM	type2ax	7	B8	glutarylcarnitine (C5-DC)	7	6	0.257143	0.658333
fries	PM	type2ax	7	B9	hypoxanthine	7	6	0.0857143	0.919444
fries	PM	type2ax	7	C1	1,2-dipalmitoyl-GPC (16:0/16:0)	7	6	-0.0857143	0.919444
fries	PM	type2ax	7	C10	mannitol/sorbitol	7	6	0.942857	0.0166667
fries	PM	type2ax	7	C11	N-acetylthreonine	7	6	-0.0857143	0.919444
fries	PM	type2ax	7	C12	p-cresol-glucuronide*	7	6	-0.6	0.241667
fries	PM	type2ax	7	C13	pyroglutamine*	7	6	-0.771429	0.102778
fries	PM	type2ax	7	C14	sphingomyelin (d18:2/24:1, d18:1/24:2)*	7	6	-0.0285714	1
fries	PM	type2ax	7	C15	valine	7	6	0.257143	0.658333
fries	PM	type2ax	7	C16	4-hydroxyhippurate	7	6	-0.0285714	1
fries	PM	type2ax	7	C17	erucate (22:1n9)	7	6	0.257143	0.658333
fries	PM	type2ax	7	C18	methionine	7	6	0.142857	0.802778
fries	PM	type2ax	7	C19	phosphopantetheine	7	6	-0.257143	0.658333
fries	PM	type2ax	7	C3	1-stearoyl-2-oleoyl-GPC (18:0/18:1)	7	6	-0.314286	0.563889
fries	PM	type2ax	7	C4	3-methyl-2-oxovalerate	7	6	0.714286	0.136111
fries	PM	type2ax	7	C5	adrenoylcarnitine (C22:4)*	7	6	0.0285714	1
fries	PM	type2ax	7	C6	betaine	7	6	0.142857	0.802778
fries	PM	type2ax	7	C7	dihomo-linoleoylcarnitine (C20:2)*	7	6	0.0285714	1
fries	PM	type2ax	7	C8	glutathione, oxidized (GSSG)	7	6	0.485714	0.355556
fries	PM	type2ax	7	C9	imidazole lactate	7	6	-0.257143	0.658333
fries	PM	type2ax	7	D1	1,2-dipalmitoyl-GPE (16:0/16:0)*	7	6	-0.257143	0.658333
fries	PM	type2ax	7	D10	mannose	7	6	0.6	0.241667
fries	PM	type2ax	7	D11	N-delta-acetylornithine	7	6	-0.0857143	0.919444
fries	PM	type2ax	7	D12	palmitoleoylcarnitine (C16:1)*	7	6	-0.485714	0.355556
fries	PM	type2ax	7	D13	pyruvate	7	6	-0.257143	0.658333
fries	PM	type2ax	7	D14	sphingosine	7	6	-0.6	0.241667
fries	PM	type2ax	7	D15	xanthine	7	6	-0.0285714	1
fries	PM	type2ax	7	D16	5-aminovalerate	7	6	0.6	0.241667
fries	PM	type2ax	7	D17	erucoylcarnitine (C22:1)*	7	6	-0.314286	0.563889
fries	PM	type2ax	7	D18	myristoyl dihydrosphingomyelin (d18:0/14:0)*	7	6	-0.0285714	1
fries	PM	type2ax	7	D19	quinolinate	7	6	-0.6	0.241667
fries	PM	type2ax	7	D2	1-oleoyl-GPC (18:1)	7	6	0.0285714	1
fries	PM	type2ax	7	D3	1-stearoyl-2-oleoyl-GPE (18:0/18:1)	7	6	-0.314286	0.563889
fries	PM	type2ax	7	D4	3-methylglutarylcarnitine (2)	7	6	0.485714	0.355556
fries	PM	type2ax	7	D5	AICA ribonucleotide	7	6	0.676123	0.140357
fries	PM	type2ax	7	D6	butyrylcarnitine (C4)	7	6	-0.828571	0.0583333
fries	PM	type2ax	7	D7	dihydroxyacetone phosphate (DHAP)	7	6	-0.698253	0.122839
fries	PM	type2ax	7	D8	glutathione, reduced (GSH)	7	6	0.2	0.713889
fries	PM	type2ax	7	D9	indolelactate	7	6	-0.0857143	0.919444
fries	PM	type2ax	7	E1	1-(1-enyl-oleoyl)-GPE (P-18:1)*	7	6	0.142857	0.802778
fries	PM	type2ax	7	E10	mannose-6-phosphate	7	6	-0.485714	0.355556
fries	PM	type2ax	7	E12	palmitoyl dihydrosphingomyelin (d18:0/16:0)*	7	6	-0.314286	0.563889
fries	PM	type2ax	7	E13	quinate	7	6	0.542857	0.297222
fries	PM	type2ax	7	E14	stachydrine	7	6	-0.371429	0.497222
fries	PM	type2ax	7	E15	1,5-anhydroglucitol (1,5-AG)	7	6	-0.0285714	1
fries	PM	type2ax	7	E16	6-hydroxyindole sulfate	7	6	-0.0285714	1
fries	PM	type2ax	7	E17	erythritol	7	6	0.828571	0.0583333
fries	PM	type2ax	7	E18	N-acetylalanine	7	6	0.314286	0.563889
fries	PM	type2ax	7	E19	ribose 5-phosphate	7	6	0.0285714	1
fries	PM	type2ax	7	E2	1-oleoyl-GPE (18:1)	7	6	-0.142857	0.802778
fries	PM	type2ax	7	E3	1-stearoyl-2-oleoyl-GPI (18:0/18:1)*	7	6	-0.485714	0.355556
fries	PM	type2ax	7	E4	3-phosphoglycerate	7	6	0.371429	0.497222
fries	PM	type2ax	7	E5	alanine	7	6	-0.371429	0.497222
fries	PM	type2ax	7	E6	C-glycosyltryptophan	7	6	0.542857	0.297222
fries	PM	type2ax	7	E7	dimethylarginine (SDMA + ADMA)	7	6	0.0857143	0.919444
fries	PM	type2ax	7	E8	glycerate	7	6	0.257143	0.658333
fries	PM	type2ax	7	E9	indolepropionate	7	6	-0.0857143	0.919444
fries	PM	type2ax	7	F1	1-(1-enyl-palmitoyl)-2-arachidonoyl-GPC (P-16:0/20:4)*	7	6	0.314286	0.563889
fries	PM	type2ax	7	F10	margaroylcarnitine*	7	6	-0.0285714	1
fries	PM	type2ax	7	F11	N-formylanthranilic acid	7	6	-0.142857	0.802778
fries	PM	type2ax	7	F12	palmitoyl ethanolamide	7	6	-0.0857143	0.919444
fries	PM	type2ax	7	F13	ribonate	7	6	0.142857	0.802778
fries	PM	type2ax	7	F14	stearoyl sphingomyelin (d18:1/18:0)	7	6	-0.485714	0.355556
fries	PM	type2ax	7	F15	1-(1-enyl-oleoyl)-2-linoleoyl-GPE (P-18:1/18:2)*	7	6	-0.257143	0.658333
fries	PM	type2ax	7	F16	6-oxopiperidine-2-carboxylate	7	6	0.885714	0.0333333
fries	PM	type2ax	7	F17	ethylmalonate	7	6	-0.428571	0.419444
fries	PM	type2ax	7	F18	N-acetylglycine	7	6	0.142857	0.802778
fries	PM	type2ax	7	F19	S-adenosylmethionine (SAM)	7	6	0.485714	0.355556
fries	PM	type2ax	7	F2	1-palmitoleoyl-2-linolenoyl-GPC (16:1/18:3)*	7	6	-0.714286	0.136111
fries	PM	type2ax	7	F3	1-stearoyl-2-oleoyl-GPS (18:0/18:1)	7	6	-0.142857	0.802778
fries	PM	type2ax	7	F4	3-ureidopropionate	7	6	-0.0285714	1
fries	PM	type2ax	7	F5	allantoic acid	7	6	0.212512	0.686031
fries	PM	type2ax	7	F6	carnitine	7	6	0.428571	0.419444
fries	PM	type2ax	7	F7	dimethylglycine	7	6	0.6	0.241667
fries	PM	type2ax	7	F8	glycerol	7	6	0.257143	0.658333
fries	PM	type2ax	7	F9	inosine	7	6	0.142857	0.802778
fries	PM	type2ax	7	G1	1-(1-enyl-palmitoyl)-2-arachidonoyl-GPE (P-16:0/20:4)*	7	6	-0.257143	0.658333
fries	PM	type2ax	7	G10	methionine sulfone	7	6	0.885714	0.0333333
fries	PM	type2ax	7	G11	N-formylmethionine	7	6	-0.0857143	0.919444
fries	PM	type2ax	7	G12	palmitoyl sphingomyelin (d18:1/16:0)	7	6	-0.371429	0.497222
fries	PM	type2ax	7	G13	ribose 1-phosphate	7	6	-0.142857	0.802778
fries	PM	type2ax	7	G14	stearoylcarnitine (C18)	7	6	-0.2	0.713889
fries	PM	type2ax	7	G15	1-(1-enyl-palmitoyl)-2-palmitoleoyl-GPC (P-16:0/16:1)*	7	6	-0.371429	0.497222
fries	PM	type2ax	7	G16	7-alpha-hydroxy-3-oxo-4-cholestenoate (7-Hoca)	7	6	0.0285714	1
fries	PM	type2ax	7	G17	ferulic acid 4-sulfate	7	6	-0.0857143	0.919444
fries	PM	type2ax	7	G18	N-acetylisoleucine	7	6	0.376851	0.461483
fries	PM	type2ax	7	G19	S-methylcysteine sulfoxide	7	6	-0.885714	0.0333333
fries	PM	type2ax	7	G2	1-palmitoleoyl-GPC (16:1)*	7	6	-0.169031	0.748868
fries	PM	type2ax	7	G3	1-stearoyl-GPC (18:0)	7	6	-0.371429	0.497222
fries	PM	type2ax	7	G4	4-ethylphenylsulfate	7	6	-0.371429	0.497222
fries	PM	type2ax	7	G5	allantoin	7	6	0.542857	0.297222
fries	PM	type2ax	7	G6	carnosine	7	6	0.142857	0.802778
fries	PM	type2ax	7	G7	docosahexaenoate (DHA; 22:6n3)	7	6	-0.428571	0.419444
fries	PM	type2ax	7	G8	glycerol 3-phosphate	7	6	-0.0285714	1
fries	PM	type2ax	7	G9	inosine 5'-monophosphate (IMP)	7	6	-0.657143	0.175
fries	PM	type2ax	7	H1	1-(1-enyl-palmitoyl)-2-linoleoyl-GPC (P-16:0/18:2)*	7	6	-0.428571	0.419444
fries	PM	type2ax	7	H10	methionine sulfoxide	7	6	-0.542857	0.297222
fries	PM	type2ax	7	H11	N-glycolylneuraminate	7	6	0.428571	0.419444
fries	PM	type2ax	7	H12	palmitoyl-linoleoyl-glycerol (16:0/18:2) [2]*	7	6	-0.314286	0.563889
fries	PM	type2ax	7	H13	ribulose/xylulose 5-phosphate	7	6	-0.257143	0.658333
fries	PM	type2ax	7	H14	succinate	7	6	-0.0857143	0.919444
fries	PM	type2ax	7	H15	1-arachidonylglycerol (20:4)	7	6	0.2	0.713889
fries	PM	type2ax	7	H16	adenosine 3',5'-cyclic monophosphate (cAMP)	7	6	0.257143	0.658333
fries	PM	type2ax	7	H17	flavin mononucleotide (FMN)	7	6	0.2	0.713889
fries	PM	type2ax	7	H18	N-acetylleucine	7	6	0.5161	0.294584
fries	PM	type2ax	7	H19	S-methylglutathione	7	6	0.0579771	0.913132
fries	PM	type2ax	7	H2	1-palmitoyl-2-alpha-linolenoyl-GPC (16:0/18:3n3)*	7	6	-0.714286	0.136111
fries	PM	type2ax	7	H3	1-stearoyl-GPE (18:0)	7	6	-0.371429	0.497222
fries	PM	type2ax	7	H4	4-guanidinobutanoate	7	6	0.2	0.713889
fries	PM	type2ax	7	H5	alpha-hydroxyisocaproate	7	6	0.637748	0.173071
fries	PM	type2ax	7	H6	catechol sulfate	7	6	-0.6	0.241667
fries	PM	type2ax	7	H7	docosapentaenoate (n3 DPA; 22:5n3)	7	6	-0.371429	0.497222
fries	PM	type2ax	7	H8	glycerophosphoethanolamine	7	6	-0.2	0.713889
fries	PM	type2ax	7	H9	isobutyrylcarnitine (C4)	7	6	0.0857143	0.919444
fries	PM	type2ax	7	I1	1-(1-enyl-palmitoyl)-2-linoleoyl-GPE (P-16:0/18:2)*	7	6	-0.314286	0.563889
fries	PM	type2ax	7	I10	methyl glucopyranoside (alpha + beta)	7	6	0.371429	0.497222
fries	PM	type2ax	7	I11	N-methylalanine	7	6	0.885714	0.0333333
fries	PM	type2ax	7	I12	palmitoylcarnitine (C16)	7	6	-0.314286	0.563889
fries	PM	type2ax	7	I13	S-adenosylhomocysteine (SAH)	7	6	0.771429	0.102778
fries	PM	type2ax	7	I14	succinylcarnitine (C4-DC)	7	6	0.142857	0.802778
fries	PM	type2ax	7	I15	1-linolenoyl-GPC (18:3)*	7	6	-0.314286	0.563889
fries	PM	type2ax	7	I16	adenosine 5'-diphosphoribose (ADP-ribose)	7	6	-0.542857	0.297222
fries	PM	type2ax	7	I17	fructose-6-phosphate	7	6	-0.485714	0.355556
fries	PM	type2ax	7	I18	N-acetylputrescine	7	6	0.257143	0.658333
fries	PM	type2ax	7	I19	saccharopine	7	6	0.657143	0.175
fries	PM	type2ax	7	I2	1-palmitoyl-2-arachidonoyl-GPC (16:0/20:4n6)	7	6	0.371429	0.497222
fries	PM	type2ax	7	I3	1-stearoyl-GPI (18:0)	7	6	-0.0857143	0.919444
fries	PM	type2ax	7	I4	4-hydroxy-nonenal-glutathione	7	6	0.142857	0.802778
fries	PM	type2ax	7	I5	alpha-hydroxyisovalerate	7	6	0.0285714	1
fries	PM	type2ax	7	I6	cholesterol	7	6	-0.485714	0.355556
fries	PM	type2ax	7	I7	docosapentaenoylcarnitine (C22:5n3)*	7	6	-0.257143	0.658333
fries	PM	type2ax	7	I8	glycerophosphoglycerol	7	6	0.428571	0.419444
fries	PM	type2ax	7	I9	isoleucine	7	6	0.371429	0.497222
fries	PM	type2ax	7	J1	1-(1-enyl-palmitoyl)-2-oleoyl-GPC (P-16:0/18:1)*	7	6	-0.714286	0.136111
fries	PM	type2ax	7	J10	methylphosphate	7	6	0.371429	0.497222
fries	PM	type2ax	7	J11	N-methylproline	7	6	-0.257143	0.658333
fries	PM	type2ax	7	J12	pantothenate	7	6	-0.714286	0.136111
fries	PM	type2ax	7	J13	S-lactoylglutathione	7	6	-0.0285714	1
fries	PM	type2ax	7	J14	sucrose	7	6	0.657143	0.175
fries	PM	type2ax	7	J15	1-linolenoylglycerol (18:3)	7	6	-0.257143	0.658333
fries	PM	type2ax	7	J16	adenylosuccinate	7	6	-0.428571	0.419444
fries	PM	type2ax	7	J17	galactitol (dulcitol)	7	6	0.6	0.241667
fries	PM	type2ax	7	J18	N-arachidoyl-sphingosine (d18:1/20:0)*	7	6	-0.371429	0.497222
fries	PM	type2ax	7	J19	sphingomyelin (d18:2/16:0, d18:1/16:1)*	7	6	-0.840668	0.0360576
fries	PM	type2ax	7	J2	1-palmitoyl-2-arachidonoyl-GPE (16:0/20:4)*	7	6	0.257143	0.658333
fries	PM	type2ax	7	J3	1-stearoyl-GPS (18:0)*	7	6	-0.0857143	0.919444
fries	PM	type2ax	7	J4	4-hydroxybutyrate (GHB)	7	6	-0.0857143	0.919444
fries	PM	type2ax	7	J5	alpha-ketoglutarate	7	6	0.2	0.713889
fries	PM	type2ax	7	J6	choline	7	6	0.142857	0.802778
fries	PM	type2ax	7	J7	eicosapentaenoate (EPA; 20:5n3)	7	6	-0.6	0.241667
fries	PM	type2ax	7	J8	glycerophosphoinositol*	7	6	-0.0285714	1
fries	PM	type2ax	7	J9	isovalerylcarnitine (C5)	7	6	0.314286	0.563889
fries	PM	type2ax	7	K1	1-(1-enyl-palmitoyl)-2-oleoyl-GPE (P-16:0/18:1)*	7	6	-0.142857	0.802778
fries	PM	type2ax	7	K10	methylsuccinate	7	6	0.714286	0.136111
fries	PM	type2ax	7	K11	N-palmitoyl-sphingosine (d18:1/16:0)	7	6	-0.314286	0.563889
fries	PM	type2ax	7	K12	pentadecanoylcarnitine (C15)*	7	6	0.142857	0.802778
fries	PM	type2ax	7	K13	S-methylcysteine	7	6	-0.542857	0.297222
fries	PM	type2ax	7	K14	sulfate*	7	6	0.0285714	1
fries	PM	type2ax	7	K15	1-linoleoylglycerol (18:2)	7	6	-0.257143	0.658333
fries	PM	type2ax	7	K16	alpha-tocopherol	7	6	0.135225	0.798399
fries	PM	type2ax	7	K17	gamma-glutamyl-alpha-lysine	7	6	0.576818	0.230732
fries	PM	type2ax	7	K19	sphingomyelin (d18:2/24:2)*	7	6	-0.714286	0.136111
fries	PM	type2ax	7	K2	1-palmitoyl-2-linoleoyl-GPC (16:0/18:2)	7	6	0.314286	0.563889
fries	PM	type2ax	7	K3	2-aminoadipate	7	6	0.257143	0.658333
fries	PM	type2ax	7	K4	4-hydroxyphenylpyruvate	7	6	0.771429	0.102778
fries	PM	type2ax	7	K5	anserine	7	6	0.0857143	0.919444
fries	PM	type2ax	7	K6	choline phosphate	7	6	0.314286	0.563889
fries	PM	type2ax	7	K7	eicosenoylcarnitine (C20:1)*	7	6	-0.257143	0.658333
fries	PM	type2ax	7	K8	glycerophosphorylcholine (GPC)	7	6	-0.0285714	1
fries	PM	type2ax	7	K9	isovalerylglycine	7	6	-0.142857	0.802778
fries	PM	type2ax	7	L1	1-(1-enyl-palmitoyl)-2-palmitoyl-GPC (P-16:0/16:0)*	7	6	-0.771429	0.102778
fries	PM	type2ax	7	L10	myo-inositol	7	6	-0.0285714	1
fries	PM	type2ax	7	L11	N-stearoyl-sphingosine (d18:1/18:0)*	7	6	0.257143	0.658333
fries	PM	type2ax	7	L12	phenol sulfate	7	6	-0.371429	0.497222
fries	PM	type2ax	7	L13	S-methylmethionine	7	6	-0.6	0.241667
fries	PM	type2ax	7	L14	taurine	7	6	0.0857143	0.919444
fries	PM	type2ax	7	L15	1-methylimidazoleacetate	7	6	-0.657143	0.175
fries	PM	type2ax	7	L16	arachidate (20:0)	7	6	-0.0857143	0.919444
fries	PM	type2ax	7	L17	gamma-glutamyl-epsilon-lysine	7	6	-0.0857143	0.919444
fries	PM	type2ax	7	L18	N-palmitoyl-sphinganine (d18:0/16:0)	7	6	-0.142857	0.802778
fries	PM	type2ax	7	L19	stearate (18:0)	7	6	-0.142857	0.802778
fries	PM	type2ax	7	L2	1-palmitoyl-2-linoleoyl-GPE (16:0/18:2)	7	6	-0.0285714	1
fries	PM	type2ax	7	L3	2-aminoheptanoate	7	6	0.0857143	0.919444
fries	PM	type2ax	7	L4	4-methyl-2-oxopentanoate	7	6	0.485714	0.355556
fries	PM	type2ax	7	L5	arabitol/xylitol	7	6	0.428571	0.419444
fries	PM	type2ax	7	L6	cis-4-decenoylcarnitine (C10:1)	7	6	-0.942857	0.0166667
fries	PM	type2ax	7	L7	ergothioneine	7	6	0.371429	0.497222
fries	PM	type2ax	7	L8	glycine	7	6	0.714286	0.136111
fries	PM	type2ax	7	L9	kynurenine	7	6	0.371429	0.497222
fries	PM	type2ax	7	M1	1-(1-enyl-palmitoyl)-GPC (P-16:0)*	7	6	-0.371429	0.497222
fries	PM	type2ax	7	M10	myristoleoylcarnitine (C14:1)*	7	6	-0.771429	0.102778
fries	PM	type2ax	7	M11	N6,N6,N6-trimethyllysine	7	6	0.257143	0.658333
fries	PM	type2ax	7	M12	phenylacetylcarnitine	7	6	0.257143	0.658333
fries	PM	type2ax	7	M13	salicylate	7	6	0.0857143	0.919444
fries	PM	type2ax	7	M14	taurocyamine	7	6	-0.257143	0.658333
fries	PM	type2ax	7	M15	1-palmitoleoyl-2-linoleoyl-GPC (16:1/18:2)*	7	6	-0.257143	0.658333
fries	PM	type2ax	7	M16	beta-guanidinopropanoate	7	6	-0.371868	0.46791
fries	PM	type2ax	7	M17	gamma-glutamylglutamate	7	6	0.637748	0.173071
fries	PM	type2ax	7	M18	N-stearoyl-hexadecasphingosine (d17:1/18:0)*	7	6	0.257143	0.658333
fries	PM	type2ax	7	M19	stearoyl-arachidonoyl-glycerol (18:0/20:4) [2]*	7	6	0.142857	0.802778
fries	PM	type2ax	7	M2	1-palmitoyl-2-oleoyl-GPC (16:0/18:1)	7	6	-0.0857143	0.919444
fries	PM	type2ax	7	M3	2-hydroxybutyrate/2-hydroxyisobutyrate	7	6	0.257143	0.658333
fries	PM	type2ax	7	M4	4-methylcatechol sulfate	7	6	-0.314286	0.563889
fries	PM	type2ax	7	M5	arabonate/xylonate	7	6	0.771429	0.102778
fries	PM	type2ax	7	M6	citrate	7	6	0.542857	0.297222
fries	PM	type2ax	7	M7	erythronate*	7	6	0.714286	0.136111
fries	PM	type2ax	7	M8	guanidinoacetate	7	6	-0.485714	0.355556
fries	PM	type2ax	7	M9	lactate	7	6	-0.142857	0.802778
fries	PM	type2ax	7	N1	1-(1-enyl-palmitoyl)-GPE (P-16:0)*	7	6	-0.371429	0.497222
fries	PM	type2ax	7	N10	myristoylcarnitine (C14)	7	6	-0.428571	0.419444
fries	PM	type2ax	7	N11	N6-acetyllysine	7	6	0.142857	0.802778
fries	PM	type2ax	7	N12	phenylacetylglycine	7	6	-0.314286	0.563889
fries	PM	type2ax	7	N13	sarcosine	7	6	0.333947	0.5177
fries	PM	type2ax	7	N14	threonate	7	6	0.542857	0.297222
fries	PM	type2ax	7	N15	10-heptadecenoate (17:1n7)	7	6	-0.2	0.713889
fries	PM	type2ax	7	N16	ceramide (d18:1/14:0, d16:1/16:0)*	7	6	-0.142857	0.802778
fries	PM	type2ax	7	N17	gamma-glutamylglycine	7	6	0.942857	0.0166667
fries	PM	type2ax	7	N18	N-tetracosadienoyl-sphingosine (d18:1/24:2)*	7	6	-0.257143	0.658333
fries	PM	type2ax	7	N19	taurochenodeoxycholate	7	6	0.0857143	0.919444
fries	PM	type2ax	7	N2	1-palmitoyl-2-oleoyl-GPE (16:0/18:1)	7	6	-0.142857	0.802778
fries	PM	type2ax	7	N3	2-hydroxyglutarate	7	6	0.942857	0.0166667
fries	PM	type2ax	7	N4	5-(galactosylhydroxy)-L-lysine	7	6	0.257143	0.658333
fries	PM	type2ax	7	N5	arachidonate (20:4n6)	7	6	-0.371429	0.497222
fries	PM	type2ax	7	N6	citrulline	7	6	-0.828571	0.0583333
fries	PM	type2ax	7	N7	flavin adenine dinucleotide (FAD)	7	6	0.0857143	0.919444
fries	PM	type2ax	7	N8	guanosine	7	6	0.142857	0.802778
fries	PM	type2ax	7	N9	laurylcarnitine (C12)	7	6	-0.0857143	0.919444
fries	PM	type2ax	7	O1	1-(1-enyl-stearoyl)-2-arachidonoyl-GPE (P-18:0/20:4)*	7	6	0.0857143	0.919444
fries	PM	type2ax	7	O10	N-acetyl-aspartyl-glutamate (NAAG)	7	6	1	0.00277778
fries	PM	type2ax	7	O11	N6-carboxymethyllysine	7	6	0.371429	0.497222
fries	PM	type2ax	7	O12	phenylalanine	7	6	0.257143	0.658333
fries	PM	type2ax	7	O13	serine	7	6	0.0285714	1
fries	PM	type2ax	7	O14	threonine	7	6	0.828571	0.0583333
fries	PM	type2ax	7	O15	10-nonadecenoate (19:1n9)	7	6	0.0857143	0.919444
fries	PM	type2ax	7	O17	gamma-glutamylleucine	7	6	1	0.00277778
fries	PM	type2ax	7	O18	N1-methyladenosine	7	6	0.371429	0.497222
fries	PM	type2ax	7	O19	taurocholate	7	6	-0.371429	0.497222
fries	PM	type2ax	7	O2	1-palmitoyl-2-oleoyl-GPG (16:0/18:1)	7	6	-0.0857143	0.919444
fries	PM	type2ax	7	O3	2-methylbutyrylcarnitine (C5)	7	6	0.6	0.241667
fries	PM	type2ax	7	O4	5-methylthioadenosine (MTA)	7	6	0.485714	0.355556
fries	PM	type2ax	7	O5	arachidonoylcarnitine (C20:4)	7	6	0.0285714	1
fries	PM	type2ax	7	O6	creatine	7	6	0.371429	0.497222
fries	PM	type2ax	7	O7	fructose	7	6	0.771429	0.102778
fries	PM	type2ax	7	O8	guanosine 5'- monophosphate (5'-GMP)	7	6	-0.142857	0.802778
fries	PM	type2ax	7	O9	leucine	7	6	0.485714	0.355556
fries	PM	type2ax	7	P1	1-(1-enyl-stearoyl)-2-linoleoyl-GPE (P-18:0/18:2)*	7	6	-0.257143	0.658333
fries	PM	type2ax	7	P10	N-acetylarginine	7	6	-0.0857143	0.919444
fries	PM	type2ax	7	P11	nicotinamide	7	6	-0.371429	0.497222
fries	PM	type2ax	7	P12	phenyllactate (PLA)	7	6	-0.0857143	0.919444
fries	PM	type2ax	7	P13	spermidine	7	6	0.657143	0.175
fries	PM	type2ax	7	P14	tiglylcarnitine (C5:1-DC)	7	6	0.6	0.241667
fries	PM	type2ax	7	P15	13-HODE + 9-HODE	7	6	0.257143	0.658333
fries	PM	type2ax	7	P16	cis-urocanate	7	6	-0.257143	0.658333
fries	PM	type2ax	7	P17	gamma-glutamylthreonine	7	6	0.942857	0.0166667
fries	PM	type2ax	7	P18	N1-methylinosine	7	6	0.0285714	1
fries	PM	type2ax	7	P19	thioproline	7	6	0.714286	0.136111
fries	PM	type2ax	7	P2	1-palmitoyl-2-oleoyl-GPI (16:0/18:1)*	7	6	-0.485714	0.355556
fries	PM	type2ax	7	P3	2-methylcitrate/homocitrate	7	6	-0.485714	0.355556
fries	PM	type2ax	7	P4	5-methyluridine (ribothymidine)	7	6	0.657143	0.175
fries	PM	type2ax	7	P5	arachidoylcarnitine (C20)*	7	6	-0.828571	0.0583333
fries	PM	type2ax	7	P6	creatine phosphate	7	6	0.257143	0.658333
fries	PM	type2ax	7	P7	fumarate	7	6	-0.0285714	1
fries	PM	type2ax	7	P8	gulonate*	7	6	0.428571	0.419444
fries	PM	type2ax	7	P9	leucylglycine	7	6	0.542857	0.297222
fries	PM	type2ax	7	Q1	1-(1-enyl-stearoyl)-2-oleoyl-GPE (P-18:0/18:1)	7	6	0.257143	0.658333
fries	PM	type2ax	7	Q10	N-acetylasparagine	7	6	0.257143	0.658333
fries	PM	type2ax	7	Q11	nicotinamide adenine dinucleotide (NAD+)	7	6	0.485714	0.355556
fries	PM	type2ax	7	Q12	phosphate	7	6	0.257143	0.658333
fries	PM	type2ax	7	Q13	spermine	7	6	0	1
fries	PM	type2ax	7	Q14	trans-4-hydroxyproline	7	6	0.828571	0.0583333
fries	PM	type2ax	7	Q15	2,3-dihydroxyisovalerate	7	6	-0.135225	0.798399
fries	PM	type2ax	7	Q16	coenzyme A	7	6	0.257143	0.658333
fries	PM	type2ax	7	Q17	glycylleucine	7	6	-0.392792	0.441113
fries	PM	type2ax	7	Q18	nicotinamide adenine dinucleotide reduced (NADH)	7	6	0.714286	0.136111
fries	PM	type2ax	7	Q19	trans-urocanate	7	6	-0.257143	0.658333
fries	PM	type2ax	7	Q2	1-palmitoyl-2-palmitoleoyl-GPC (16:0/16:1)*	7	6	-0.314286	0.563889
fries	PM	type2ax	7	Q3	2-oxoarginine*	7	6	-0.542857	0.297222
fries	PM	type2ax	7	Q4	5-oxoproline	7	6	0.0857143	0.919444
fries	PM	type2ax	7	Q5	argininate*	7	6	-0.0285714	1
fries	PM	type2ax	7	Q6	creatinine	7	6	0.257143	0.658333
fries	PM	type2ax	7	Q7	gamma-glutamylglutamine	7	6	0.0285714	1
fries	PM	type2ax	7	Q8	heme	7	6	-0.142857	0.802778
fries	PM	type2ax	7	Q9	lidocaine	7	6	0.173931	0.741734
fries	PM	type2ax	7	R1	1-(1-enyl-stearoyl)-GPE (P-18:0)*	7	6	-0.142857	0.802778
fries	PM	type2ax	7	R10	N-acetylaspartate (NAA)	7	6	0.6	0.241667
fries	PM	type2ax	7	R11	nicotinamide N-oxide	7	6	0.257143	0.658333
fries	PM	type2ax	7	R12	phosphoenolpyruvate (PEP)	7	6	-0.2	0.713889
fries	PM	type2ax	7	R13	sphinganine	7	6	-0.6	0.241667
fries	PM	type2ax	7	R14	tricosanoyl sphingomyelin (d18:1/23:0)*	7	6	-0.142857	0.802778
fries	PM	type2ax	7	R15	2-aminophenol sulfate	7	6	-0.0285714	1
fries	PM	type2ax	7	R16	cysteine	7	6	0.142857	0.802778
fries	PM	type2ax	7	R17	glycylvaline	7	6	-0.0857143	0.919444
fries	PM	type2ax	7	R18	nicotinamide ribonucleotide (NMN)	7	6	0.257143	0.658333
fries	PM	type2ax	7	R19	UDP-galactose	7	6	-0.371429	0.497222
fries	PM	type2ax	7	R2	1-palmitoyl-2-stearoyl-GPC (16:0/18:0)	7	6	-0.314286	0.563889
fries	PM	type2ax	7	R3	3-(4-hydroxyphenyl)lactate	7	6	0.714286	0.136111
fries	PM	type2ax	7	R4	6-phosphogluconate	7	6	-0.314286	0.563889
fries	PM	type2ax	7	R5	arginine	7	6	-0.2	0.713889
fries	PM	type2ax	7	R6	cytidine	7	6	-0.0857143	0.919444
fries	PM	type2ax	7	R7	gamma-glutamylhistidine	7	6	-0.257143	0.658333
fries	PM	type2ax	7	R8	hexanoylcarnitine (C6)	7	6	-0.485714	0.355556
fries	PM	type2ax	7	R9	lignoceroyl sphingomyelin (d18:1/24:0)	7	6	-0.142857	0.802778
fries	PM	type2ax	7	S1	1-arachidonoyl-GPE (20:4n6)*	7	6	-0.142857	0.802778
fries	PM	type2ax	7	S10	N-acetylcarnosine	7	6	0.314286	0.563889
fries	PM	type2ax	7	S11	O-methylcatechol sulfate	7	6	-0.828571	0.0583333
fries	PM	type2ax	7	S12	phosphoethanolamine	7	6	0.371429	0.497222
fries	PM	type2ax	7	S13	sphingomyelin (d18:0/18:0, d19:0/17:0)*	7	6	-0.142857	0.802778
fries	PM	type2ax	7	S14	trigonelline (N'-methylnicotinate)	7	6	-0.257143	0.658333
fries	PM	type2ax	7	S15	2-arachidonoylglycerol (20:4)	7	6	-0.371429	0.497222
fries	PM	type2ax	7	S16	cysteinylglycine	7	6	0.212512	0.686031
fries	PM	type2ax	7	S17	guanosine 5'-triphosphate	7	6	0.942857	0.0166667
fries	PM	type2ax	7	S18	nicotinate	7	6	-0.257143	0.658333
fries	PM	type2ax	7	S19	UDP-glucose	7	6	-0.142857	0.802778
fries	PM	type2ax	7	S2	1-palmitoyl-GPC (16:0)	7	6	-0.0285714	1
fries	PM	type2ax	7	S3	3-aminoisobutyrate	7	6	0.0857143	0.919444
fries	PM	type2ax	7	S4	7-hydroxycholesterol (alpha or beta)	7	6	0.20292	0.699798
fries	PM	type2ax	7	S5	argininosuccinate	7	6	0.6	0.241667
fries	PM	type2ax	7	S6	cytidine 5'-diphosphocholine	7	6	0.0285714	1
fries	PM	type2ax	7	S7	gamma-glutamylvaline	7	6	0.771429	0.102778
fries	PM	type2ax	7	S8	hippurate	7	6	-0.428571	0.419444
fries	PM	type2ax	7	S9	linolenoylcarnitine (C18:3)*	7	6	-0.828571	0.0583333
fries	PM	type2ax	7	T1	1-arachidonoyl-GPI (20:4)*	7	6	0.0857143	0.919444
fries	PM	type2ax	7	T10	N-acetylglucosaminylasparagine	7	6	0.428571	0.419444
fries	PM	type2ax	7	T11	octanoylcarnitine (C8)	7	6	-0.257143	0.658333
fries	PM	type2ax	7	T12	pipecolate	7	6	-0.142857	0.802778
fries	PM	type2ax	7	T13	sphingomyelin (d18:1/14:0, d16:1/16:0)*	7	6	-0.314286	0.563889
fries	PM	type2ax	7	T14	trimethylamine N-oxide	7	6	-0.371429	0.497222
fries	PM	type2ax	7	T15	2-hydroxy-3-methylvalerate	7	6	0.845154	0.0341094
fries	PM	type2ax	7	T16	cytidine diphosphate	7	6	0.257143	0.658333
fries	PM	type2ax	7	T17	histidine methyl ester	7	6	0.257143	0.658333
fries	PM	type2ax	7	T18	O-methyltyrosine	7	6	0.485714	0.355556
fries	PM	type2ax	7	T19	umbelliferone sulfate	7	6	0.2	0.713889
fries	PM	type2ax	7	T2	1-palmitoyl-GPE (16:0)	7	6	-0.0285714	1
fries	PM	type2ax	7	T3	3-hydroxy-3-methylglutarate	7	6	0.942857	0.0166667
fries	PM	type2ax	7	T4	acetylcarnitine (C2)	7	6	0.657143	0.175
fries	PM	type2ax	7	T5	asparagine	7	6	0.257143	0.658333
fries	PM	type2ax	7	T6	cytidine 5'-monophosphate (5'-CMP)	7	6	0.257143	0.658333
fries	PM	type2ax	7	T7	glucosamine-6-phosphate	7	6	-0.2	0.713889
fries	PM	type2ax	7	T8	histamine	7	6	-0.0857143	0.919444
fries	PM	type2ax	7	T9	linoleoyl ethanolamide	7	6	-0.0857143	0.919444
fries	PM	type2ax	7	U1	1-linoleoyl-2-arachidonoyl-GPC (18:2/20:4n6)*	7	6	-0.0857143	0.919444
fries	PM	type2ax	7	U10	N-acetylglutamate	7	6	-0.428571	0.419444
fries	PM	type2ax	7	U11	oleoyl ethanolamide	7	6	-0.314286	0.563889
fries	PM	type2ax	7	U12	proline	7	6	0.257143	0.658333
fries	PM	type2ax	7	U13	sphingomyelin (d18:1/15:0, d16:1/17:0)*	7	6	-0.257143	0.658333
fries	PM	type2ax	7	U14	tryptophan	7	6	0.142857	0.802778
fries	PM	type2ax	7	U15	2-linoleoylglycerol (18:2)	7	6	-0.485714	0.355556
fries	PM	type2ax	7	U16	cytidine triphosphate	7	6	0.142857	0.802778
fries	PM	type2ax	7	U17	indoleacrylate	7	6	-0.0285714	1
fries	PM	type2ax	7	U18	oleate/vaccenate (18:1)	7	6	0.0857143	0.919444
fries	PM	type2ax	7	U19	uracil	7	6	0.40584	0.424663
fries	PM	type2ax	7	U2	1-stearoyl-2-arachidonoyl-GPC (18:0/20:4)	7	6	-0.142857	0.802778
fries	PM	type2ax	7	U3	3-hydroxybutyrate (BHBA)	7	6	0.0857143	0.919444
fries	PM	type2ax	7	U4	acetylphosphate	7	6	-0.0857143	0.919444
fries	PM	type2ax	7	U5	aspartate	7	6	-0.0857143	0.919444
fries	PM	type2ax	7	U6	cytidine 5'-monophospho-N-acetylneuraminic acid	7	6	0.885714	0.0333333
fries	PM	type2ax	7	U7	glucose	7	6	0.142857	0.802778
fries	PM	type2ax	7	U8	histidine	7	6	-0.314286	0.563889
fries	PM	type2ax	7	U9	linoleoyl-linolenoyl-glycerol (18:2/18:3) [2]*	7	6	-0.142857	0.802778
fries	PM	type2ax	7	V1	1-linoleoyl-2-linolenoyl-GPC (18:2/18:3)*	7	6	-0.6	0.241667
fries	PM	type2ax	7	V10	N-acetylglutamine	7	6	0.142857	0.802778
fries	PM	type2ax	7	V11	oleoyl-arachidonoyl-glycerol (18:1/20:4) [2]*	7	6	-0.6	0.241667
fries	PM	type2ax	7	V12	prolylglycine	7	6	0.257143	0.658333
fries	PM	type2ax	7	V13	sphingomyelin (d18:1/17:0, d17:1/18:0, d19:1/16:0)	7	6	-0.485714	0.355556
fries	PM	type2ax	7	V14	tryptophan betaine	7	6	0.0857143	0.919444
fries	PM	type2ax	7	V15	2-methylmalonylcarnitine (C4-DC)	7	6	0.485714	0.355556
fries	PM	type2ax	7	V16	dehydroascorbate	7	6	-0.314286	0.563889
fries	PM	type2ax	7	V17	Isobar: fructose 1,6-diphosphate, glucose 1,6-diphosphate, myo-inositol 1,4 or 1,3-diphosphate	7	6	-0.542857	0.297222
fries	PM	type2ax	7	V18	oleoyl-linolenoyl-glycerol (18:1/18:3) [2]*	7	6	-0.485714	0.355556
fries	PM	type2ax	7	V19	uridine 5'-diphosphate (UDP)	7	6	0.0857143	0.919444
fries	PM	type2ax	7	V2	1-stearoyl-2-arachidonoyl-GPE (18:0/20:4)	7	6	0.0857143	0.919444
fries	PM	type2ax	7	V3	3-hydroxybutyrylcarnitine (1)	7	6	0.885714	0.0333333
fries	PM	type2ax	7	V4	aconitate [cis or trans]	7	6	0.6	0.241667
fries	PM	type2ax	7	V5	azelate (nonanedioate)	7	6	0.6	0.241667
fries	PM	type2ax	7	V6	cytidine-5'-diphosphoethanolamine	7	6	0.771429	0.102778
fries	PM	type2ax	7	V7	glucose 6-phosphate	7	6	-0.142857	0.802778
fries	PM	type2ax	7	V8	homoarginine	7	6	-0.6	0.241667
fries	PM	type2ax	7	V9	linoleoylcarnitine (C18:2)*	7	6	-0.6	0.241667
fries	PM	type2ax	7	W1	1-linoleoyl-GPC (18:2)	7	6	0.0857143	0.919444
fries	PM	type2ax	7	W10	N-acetylmethionine	7	6	-0.428571	0.419444
fries	PM	type2ax	7	W11	oleoylcarnitine (C18:1)	7	6	-0.485714	0.355556
fries	PM	type2ax	7	W12	propionylcarnitine (C3)	7	6	0.142857	0.802778
fries	PM	type2ax	7	W13	sphingomyelin (d18:1/19:0, d19:1/18:0)*	7	6	-0.257143	0.658333
fries	PM	type2ax	7	W14	tyrosine	7	6	0.657143	0.175
fries	PM	type2ax	7	W15	2-palmitoleoyl-GPC (16:1)*	7	6	-0.20292	0.699798
fries	PM	type2ax	7	W16	dimethyl sulfone	7	6	-0.0857143	0.919444
fries	PM	type2ax	7	W17	isobutyrylglycine	7	6	0.695725	0.124789
fries	PM	type2ax	7	W18	palmitate (16:0)	7	6	-0.0285714	1
fries	PM	type2ax	7	W19	uridine 5'-triphosphate (UTP)	7	6	0.0285714	1
fries	PM	type2ax	7	W2	1-stearoyl-2-arachidonoyl-GPI (18:0/20:4)	7	6	0.257143	0.658333
fries	PM	type2ax	7	W3	3-hydroxybutyrylcarnitine (2)	7	6	-0.6	0.241667
fries	PM	type2ax	7	W4	adenine	7	6	0.428571	0.419444
fries	PM	type2ax	7	W5	behenoyl sphingomyelin (d18:1/22:0)*	7	6	-0.142857	0.802778
fries	PM	type2ax	7	W6	decanoylcarnitine (C10)	7	6	-0.0285714	1
fries	PM	type2ax	7	W7	glucuronate	7	6	-0.257143	0.658333
fries	PM	type2ax	7	W8	homocarnosine	7	6	0.142857	0.802778
fries	PM	type2ax	7	W9	lysine	7	6	0.771429	0.102778
fries	PM	type2ax	7	X1	1-linoleoyl-GPE (18:2)*	7	6	0.142857	0.802778
fries	PM	type2ax	7	X10	N-acetylmethionine sulfoxide	7	6	-0.485714	0.355556
fries	PM	type2ax	7	X11	ophthalmate	7	6	-0.314286	0.563889
fries	PM	type2ax	7	X12	pseudouridine	7	6	0.6	0.241667
fries	PM	type2ax	7	X13	sphingomyelin (d18:1/20:0, d16:1/22:0)*	7	6	-0.142857	0.802778
fries	PM	type2ax	7	X14	UDP-N-acetylglucosamine/galactosamine	7	6	-0.314286	0.563889
fries	PM	type2ax	7	X15	3-hydroxyoctanoate	7	6	-0.927634	0.00766584
fries	PM	type2ax	7	X16	docosahexaenoylcarnitine (C22:6)*	7	6	-0.428571	0.419444
fries	PM	type2ax	7	X17	kynurenate	7	6	0.714286	0.136111
fries	PM	type2ax	7	X18	palmitoleate (16:1n7)	7	6	-0.2	0.713889
fries	PM	type2ax	7	X19	valerate	7	6	-0.231908	0.658374
fries	PM	type2ax	7	X2	1-stearoyl-2-arachidonoyl-GPS (18:0/20:4)	7	6	0.6	0.241667
fries	PM	type2ax	7	X3	3-hydroxyhippurate	7	6	-0.142857	0.802778
fries	PM	type2ax	7	X4	adenosine	7	6	0.0285714	1
fries	PM	type2ax	7	X5	benzoate	7	6	0.542857	0.297222
fries	PM	type2ax	7	X6	deoxycarnitine	7	6	0.657143	0.175
fries	PM	type2ax	7	X7	glutamate	7	6	0.371429	0.497222
fries	PM	type2ax	7	X8	homocitrulline	7	6	0.142857	0.802778
fries	PM	type2ax	7	X9	malate	7	6	-0.428571	0.419444
fries	PM	type2ax	7	Y1	1-methylguanidine	7	6	-0.485714	0.355556
fries	PM	type2ax	7	Y10	N-acetylneuraminate	7	6	0.6	0.241667
fries	PM	type2ax	7	Y11	ornithine	7	6	-0.142857	0.802778
fries	PM	type2ax	7	Y12	putrescine	7	6	0.657143	0.175
fries	PM	type2ax	7	Y13	sphingomyelin (d18:1/21:0, d17:1/22:0, d16:1/23:0)*	7	6	-0.0285714	1
fries	PM	type2ax	7	Y14	urate	7	6	-0.0857143	0.919444
fries	PM	type2ax	7	Y15	3-hydroxyphenylacetatoylcarnitine	7	6	-0.135225	0.798399
fries	PM	type2ax	7	Y16	docosatrienoylcarnitine (C22:3)*	7	6	-0.257143	0.658333
fries	PM	type2ax	7	Y17	linoleate (18:2n6)	7	6	-0.0285714	1
fries	PM	type2ax	7	Y18	palmitoleoyl-linoleoyl-glycerol (16:1/18:2) [1]*	7	6	-0.637748	0.173071
fries	PM	type2ax	7	Y19	valylleucine	7	6	-0.0857143	0.919444
fries	PM	type2ax	7	Y2	1-stearoyl-2-linoleoyl-GPC (18:0/18:2)*	7	6	-0.6	0.241667
fries	PM	type2ax	7	Y3	3-hydroxyisobutyrate	7	6	0.485714	0.355556
fries	PM	type2ax	7	Y4	adenosine 3',5'-diphosphate	7	6	-0.2	0.713889
fries	PM	type2ax	7	Y5	benzoylcarnitine*	7	6	0.371429	0.497222
fries	PM	type2ax	7	Y6	diacylglycerol (16:1/18:2 [2], 16:0/18:3 [1])*	7	6	-0.142857	0.802778
fries	PM	type2ax	7	Y7	glutamate, gamma-methyl ester	7	6	0.942857	0.0166667
fries	PM	type2ax	7	Y8	homostachydrine*	7	6	-1	0.00277778
fries	PM	type2ax	7	Y9	malonylcarnitine	7	6	-0.142857	0.802778
fries	PM	type2ax	7	Z1	1-methylhistamine	7	6	-0.142857	0.802778
fries	PM	type2ax	7	Z10	N-acetylphenylalanine	7	6	0.771429	0.102778
fries	PM	type2ax	7	Z11	orotate	7	6	-0.0285714	1
fries	PM	type2ax	7	Z12	pyridoxal phosphate	7	6	0.371429	0.497222
fries	PM	type2ax	7	Z13	sphingomyelin (d18:1/22:1, d18:2/22:0, d16:1/24:1)*	7	6	-0.314286	0.563889
fries	PM	type2ax	7	Z14	urea	7	6	0.485714	0.355556
fries	PM	type2ax	7	Z15	3-phenylpropionate (hydrocinnamate)	7	6	-0.428571	0.419444
fries	PM	type2ax	7	Z16	dodecanedioate	7	6	0.2	0.713889
fries	PM	type2ax	7	Z17	linolenate [alpha or gamma; (18:3n3 or 6)]	7	6	-0.2	0.713889
fries	PM	type2ax	7	Z18	palmitoyl-linolenoyl-glycerol (16:0/18:3) [2]*	7	6	-0.485714	0.355556
fries	PM	type2ax	7	Z2	1-stearoyl-2-linoleoyl-GPE (18:0/18:2)*	7	6	-0.6	0.241667
fries	PM	type2ax	7	Z3	3-indoxyl sulfate	7	6	-0.371429	0.497222
fries	PM	type2ax	7	Z4	adenosine 5'-diphosphate (ADP)	7	6	0.371429	0.497222
fries	PM	type2ax	7	Z5	beta-citrylglutamate	7	6	-0.0285714	1
fries	PM	type2ax	7	Z6	dihomo-linoleate (20:2n6)	7	6	0.0857143	0.919444
fries	PM	type2ax	7	Z7	glutamine	7	6	0.0285714	1
fries	PM	type2ax	7	Z8	hydroquinone sulfate	7	6	-0.257143	0.658333
fries	PM	type2ax	7	Z9	maltose	7	6	-0.257143	0.658333
fries	PM	type2x	7	A1	1,2-dilinoleoyl-GPC (18:2/18:2)	7	6	0.2	0.713889
fries	PM	type2x	7	A10	maltotetraose	7	6	-0.257143	0.658333
fries	PM	type2x	7	A11	N-acetylserine	7	6	0.0857143	0.919444
fries	PM	type2x	7	A12	orotidine	7	6	-0.43948	0.383221
fries	PM	type2x	7	A13	pyridoxamine phosphate	7	6	0.142857	0.802778
fries	PM	type2x	7	A14	sphingomyelin (d18:1/24:1, d18:2/24:0)*	7	6	-0.142857	0.802778
fries	PM	type2x	7	A15	uridine	7	6	0.0857143	0.919444
fries	PM	type2x	7	A16	3-ureidoisobutyrate	7	6	0.371429	0.497222
fries	PM	type2x	7	A17	ectoine	7	6	-0.676123	0.140357
fries	PM	type2x	7	A18	linoleoyl-linolenoyl-glycerol (18:2/18:3) [1]*	7	6	-0.485714	0.355556
fries	PM	type2x	7	A19	pantetheine	7	6	-0.0857143	0.919444
fries	PM	type2x	7	A2	1-methylhistidine	7	6	-0.314286	0.563889
fries	PM	type2x	7	A3	1-stearoyl-2-linoleoyl-GPI (18:0/18:2)	7	6	-0.485714	0.355556
fries	PM	type2x	7	A4	3-methoxytyrosine	7	6	-0.2	0.713889
fries	PM	type2x	7	A5	adenosine 5'-monophosphate (AMP)	7	6	-0.142857	0.802778
fries	PM	type2x	7	A6	beta-hydroxyisovalerate	7	6	0.371429	0.497222
fries	PM	type2x	7	A7	dihomo-linolenate (20:3n3 or n6)	7	6	-0.257143	0.658333
fries	PM	type2x	7	A8	glutarate (pentanedioate)	7	6	0.0285714	1
fries	PM	type2x	7	A9	hypotaurine	7	6	0.6	0.241667
fries	PM	type2x	7	B1	1,2-dilinoleoyl-GPE (18:2/18:2)*	7	6	-0.0285714	1
fries	PM	type2x	7	B10	maltotriose	7	6	-0.542857	0.297222
fries	PM	type2x	7	B11	N-acetyltaurine	7	6	0.257143	0.658333
fries	PM	type2x	7	B12	p-cresol sulfate	7	6	-0.0857143	0.919444
fries	PM	type2x	7	B13	pyridoxate	7	6	0.0857143	0.919444
fries	PM	type2x	7	B14	sphingomyelin (d18:2/23:0, d18:1/23:1, d17:1/24:1)*	7	6	-0.0857143	0.919444
fries	PM	type2x	7	B15	uridine 5'-monophosphate (UMP)	7	6	-0.0910765	0.863763
fries	PM	type2x	7	B16	4-acetylphenol sulfate	7	6	-0.371429	0.497222
fries	PM	type2x	7	B17	eicosenoate (20:1)	7	6	0.0857143	0.919444
fries	PM	type2x	7	B19	phenylalanylalanine	7	6	-0.0579771	0.913132
fries	PM	type2x	7	B2	1-oleoyl-2-linoleoyl-GPC (18:1/18:2)*	7	6	-0.771429	0.102778
fries	PM	type2x	7	B3	1-stearoyl-2-linoleoyl-GPS (18:0/18:2)	7	6	-0.142857	0.802778
fries	PM	type2x	7	B4	3-methyl-2-oxobutyrate	7	6	0.371429	0.497222
fries	PM	type2x	7	B5	adipoylcarnitine (C6-DC)	7	6	0.371429	0.497222
fries	PM	type2x	7	B6	beta-hydroxyisovaleroylcarnitine	7	6	0.485714	0.355556
fries	PM	type2x	7	B7	dihomo-linolenoylcarnitine (20:3n3 or 6)*	7	6	-0.485714	0.355556
fries	PM	type2x	7	B8	glutarylcarnitine (C5-DC)	7	6	0.257143	0.658333
fries	PM	type2x	7	B9	hypoxanthine	7	6	0.0857143	0.919444
fries	PM	type2x	7	C1	1,2-dipalmitoyl-GPC (16:0/16:0)	7	6	-0.0857143	0.919444
fries	PM	type2x	7	C10	mannitol/sorbitol	7	6	0.942857	0.0166667
fries	PM	type2x	7	C11	N-acetylthreonine	7	6	-0.0857143	0.919444
fries	PM	type2x	7	C12	p-cresol-glucuronide*	7	6	-0.6	0.241667
fries	PM	type2x	7	C13	pyroglutamine*	7	6	-0.771429	0.102778
fries	PM	type2x	7	C14	sphingomyelin (d18:2/24:1, d18:1/24:2)*	7	6	-0.0285714	1
fries	PM	type2x	7	C15	valine	7	6	0.257143	0.658333
fries	PM	type2x	7	C16	4-hydroxyhippurate	7	6	-0.0285714	1
fries	PM	type2x	7	C17	erucate (22:1n9)	7	6	0.257143	0.658333
fries	PM	type2x	7	C18	methionine	7	6	0.142857	0.802778
fries	PM	type2x	7	C19	phosphopantetheine	7	6	-0.257143	0.658333
fries	PM	type2x	7	C3	1-stearoyl-2-oleoyl-GPC (18:0/18:1)	7	6	-0.314286	0.563889
fries	PM	type2x	7	C4	3-methyl-2-oxovalerate	7	6	0.714286	0.136111
fries	PM	type2x	7	C5	adrenoylcarnitine (C22:4)*	7	6	0.0285714	1
fries	PM	type2x	7	C6	betaine	7	6	0.142857	0.802778
fries	PM	type2x	7	C7	dihomo-linoleoylcarnitine (C20:2)*	7	6	0.0285714	1
fries	PM	type2x	7	C8	glutathione, oxidized (GSSG)	7	6	0.485714	0.355556
fries	PM	type2x	7	C9	imidazole lactate	7	6	-0.257143	0.658333
fries	PM	type2x	7	D1	1,2-dipalmitoyl-GPE (16:0/16:0)*	7	6	-0.257143	0.658333
fries	PM	type2x	7	D10	mannose	7	6	0.6	0.241667
fries	PM	type2x	7	D11	N-delta-acetylornithine	7	6	-0.0857143	0.919444
fries	PM	type2x	7	D12	palmitoleoylcarnitine (C16:1)*	7	6	-0.485714	0.355556
fries	PM	type2x	7	D13	pyruvate	7	6	-0.257143	0.658333
fries	PM	type2x	7	D14	sphingosine	7	6	-0.6	0.241667
fries	PM	type2x	7	D15	xanthine	7	6	-0.0285714	1
fries	PM	type2x	7	D16	5-aminovalerate	7	6	0.6	0.241667
fries	PM	type2x	7	D17	erucoylcarnitine (C22:1)*	7	6	-0.314286	0.563889
fries	PM	type2x	7	D18	myristoyl dihydrosphingomyelin (d18:0/14:0)*	7	6	-0.0285714	1
fries	PM	type2x	7	D19	quinolinate	7	6	-0.6	0.241667
fries	PM	type2x	7	D2	1-oleoyl-GPC (18:1)	7	6	0.0285714	1
fries	PM	type2x	7	D3	1-stearoyl-2-oleoyl-GPE (18:0/18:1)	7	6	-0.314286	0.563889
fries	PM	type2x	7	D4	3-methylglutarylcarnitine (2)	7	6	0.485714	0.355556
fries	PM	type2x	7	D5	AICA ribonucleotide	7	6	0.676123	0.140357
fries	PM	type2x	7	D6	butyrylcarnitine (C4)	7	6	-0.828571	0.0583333
fries	PM	type2x	7	D7	dihydroxyacetone phosphate (DHAP)	7	6	-0.698253	0.122839
fries	PM	type2x	7	D8	glutathione, reduced (GSH)	7	6	0.2	0.713889
fries	PM	type2x	7	D9	indolelactate	7	6	-0.0857143	0.919444
fries	PM	type2x	7	E1	1-(1-enyl-oleoyl)-GPE (P-18:1)*	7	6	0.142857	0.802778
fries	PM	type2x	7	E10	mannose-6-phosphate	7	6	-0.485714	0.355556
fries	PM	type2x	7	E12	palmitoyl dihydrosphingomyelin (d18:0/16:0)*	7	6	-0.314286	0.563889
fries	PM	type2x	7	E13	quinate	7	6	0.542857	0.297222
fries	PM	type2x	7	E14	stachydrine	7	6	-0.371429	0.497222
fries	PM	type2x	7	E15	1,5-anhydroglucitol (1,5-AG)	7	6	-0.0285714	1
fries	PM	type2x	7	E16	6-hydroxyindole sulfate	7	6	-0.0285714	1
fries	PM	type2x	7	E17	erythritol	7	6	0.828571	0.0583333
fries	PM	type2x	7	E18	N-acetylalanine	7	6	0.314286	0.563889
fries	PM	type2x	7	E19	ribose 5-phosphate	7	6	0.0285714	1
fries	PM	type2x	7	E2	1-oleoyl-GPE (18:1)	7	6	-0.142857	0.802778
fries	PM	type2x	7	E3	1-stearoyl-2-oleoyl-GPI (18:0/18:1)*	7	6	-0.485714	0.355556
fries	PM	type2x	7	E4	3-phosphoglycerate	7	6	0.371429	0.497222
fries	PM	type2x	7	E5	alanine	7	6	-0.371429	0.497222
fries	PM	type2x	7	E6	C-glycosyltryptophan	7	6	0.542857	0.297222
fries	PM	type2x	7	E7	dimethylarginine (SDMA + ADMA)	7	6	0.0857143	0.919444
fries	PM	type2x	7	E8	glycerate	7	6	0.257143	0.658333
fries	PM	type2x	7	E9	indolepropionate	7	6	-0.0857143	0.919444
fries	PM	type2x	7	F1	1-(1-enyl-palmitoyl)-2-arachidonoyl-GPC (P-16:0/20:4)*	7	6	0.314286	0.563889
fries	PM	type2x	7	F10	margaroylcarnitine*	7	6	-0.0285714	1
fries	PM	type2x	7	F11	N-formylanthranilic acid	7	6	-0.142857	0.802778
fries	PM	type2x	7	F12	palmitoyl ethanolamide	7	6	-0.0857143	0.919444
fries	PM	type2x	7	F13	ribonate	7	6	0.142857	0.802778
fries	PM	type2x	7	F14	stearoyl sphingomyelin (d18:1/18:0)	7	6	-0.485714	0.355556
fries	PM	type2x	7	F15	1-(1-enyl-oleoyl)-2-linoleoyl-GPE (P-18:1/18:2)*	7	6	-0.257143	0.658333
fries	PM	type2x	7	F16	6-oxopiperidine-2-carboxylate	7	6	0.885714	0.0333333
fries	PM	type2x	7	F17	ethylmalonate	7	6	-0.428571	0.419444
fries	PM	type2x	7	F18	N-acetylglycine	7	6	0.142857	0.802778
fries	PM	type2x	7	F19	S-adenosylmethionine (SAM)	7	6	0.485714	0.355556
fries	PM	type2x	7	F2	1-palmitoleoyl-2-linolenoyl-GPC (16:1/18:3)*	7	6	-0.714286	0.136111
fries	PM	type2x	7	F3	1-stearoyl-2-oleoyl-GPS (18:0/18:1)	7	6	-0.142857	0.802778
fries	PM	type2x	7	F4	3-ureidopropionate	7	6	-0.0285714	1
fries	PM	type2x	7	F5	allantoic acid	7	6	0.212512	0.686031
fries	PM	type2x	7	F6	carnitine	7	6	0.428571	0.419444
fries	PM	type2x	7	F7	dimethylglycine	7	6	0.6	0.241667
fries	PM	type2x	7	F8	glycerol	7	6	0.257143	0.658333
fries	PM	type2x	7	F9	inosine	7	6	0.142857	0.802778
fries	PM	type2x	7	G1	1-(1-enyl-palmitoyl)-2-arachidonoyl-GPE (P-16:0/20:4)*	7	6	-0.257143	0.658333
fries	PM	type2x	7	G10	methionine sulfone	7	6	0.885714	0.0333333
fries	PM	type2x	7	G11	N-formylmethionine	7	6	-0.0857143	0.919444
fries	PM	type2x	7	G12	palmitoyl sphingomyelin (d18:1/16:0)	7	6	-0.371429	0.497222
fries	PM	type2x	7	G13	ribose 1-phosphate	7	6	-0.142857	0.802778
fries	PM	type2x	7	G14	stearoylcarnitine (C18)	7	6	-0.2	0.713889
fries	PM	type2x	7	G15	1-(1-enyl-palmitoyl)-2-palmitoleoyl-GPC (P-16:0/16:1)*	7	6	-0.371429	0.497222
fries	PM	type2x	7	G16	7-alpha-hydroxy-3-oxo-4-cholestenoate (7-Hoca)	7	6	0.0285714	1
fries	PM	type2x	7	G17	ferulic acid 4-sulfate	7	6	-0.0857143	0.919444
fries	PM	type2x	7	G18	N-acetylisoleucine	7	6	0.376851	0.461483
fries	PM	type2x	7	G19	S-methylcysteine sulfoxide	7	6	-0.885714	0.0333333
fries	PM	type2x	7	G2	1-palmitoleoyl-GPC (16:1)*	7	6	-0.169031	0.748868
fries	PM	type2x	7	G3	1-stearoyl-GPC (18:0)	7	6	-0.371429	0.497222
fries	PM	type2x	7	G4	4-ethylphenylsulfate	7	6	-0.371429	0.497222
fries	PM	type2x	7	G5	allantoin	7	6	0.542857	0.297222
fries	PM	type2x	7	G6	carnosine	7	6	0.142857	0.802778
fries	PM	type2x	7	G7	docosahexaenoate (DHA; 22:6n3)	7	6	-0.428571	0.419444
fries	PM	type2x	7	G8	glycerol 3-phosphate	7	6	-0.0285714	1
fries	PM	type2x	7	G9	inosine 5'-monophosphate (IMP)	7	6	-0.657143	0.175
fries	PM	type2x	7	H1	1-(1-enyl-palmitoyl)-2-linoleoyl-GPC (P-16:0/18:2)*	7	6	-0.428571	0.419444
fries	PM	type2x	7	H10	methionine sulfoxide	7	6	-0.542857	0.297222
fries	PM	type2x	7	H11	N-glycolylneuraminate	7	6	0.428571	0.419444
fries	PM	type2x	7	H12	palmitoyl-linoleoyl-glycerol (16:0/18:2) [2]*	7	6	-0.314286	0.563889
fries	PM	type2x	7	H13	ribulose/xylulose 5-phosphate	7	6	-0.257143	0.658333
fries	PM	type2x	7	H14	succinate	7	6	-0.0857143	0.919444
fries	PM	type2x	7	H15	1-arachidonylglycerol (20:4)	7	6	0.2	0.713889
fries	PM	type2x	7	H16	adenosine 3',5'-cyclic monophosphate (cAMP)	7	6	0.257143	0.658333
fries	PM	type2x	7	H17	flavin mononucleotide (FMN)	7	6	0.2	0.713889
fries	PM	type2x	7	H18	N-acetylleucine	7	6	0.5161	0.294584
fries	PM	type2x	7	H19	S-methylglutathione	7	6	0.0579771	0.913132
fries	PM	type2x	7	H2	1-palmitoyl-2-alpha-linolenoyl-GPC (16:0/18:3n3)*	7	6	-0.714286	0.136111
fries	PM	type2x	7	H3	1-stearoyl-GPE (18:0)	7	6	-0.371429	0.497222
fries	PM	type2x	7	H4	4-guanidinobutanoate	7	6	0.2	0.713889
fries	PM	type2x	7	H5	alpha-hydroxyisocaproate	7	6	0.637748	0.173071
fries	PM	type2x	7	H6	catechol sulfate	7	6	-0.6	0.241667
fries	PM	type2x	7	H7	docosapentaenoate (n3 DPA; 22:5n3)	7	6	-0.371429	0.497222
fries	PM	type2x	7	H8	glycerophosphoethanolamine	7	6	-0.2	0.713889
fries	PM	type2x	7	H9	isobutyrylcarnitine (C4)	7	6	0.0857143	0.919444
fries	PM	type2x	7	I1	1-(1-enyl-palmitoyl)-2-linoleoyl-GPE (P-16:0/18:2)*	7	6	-0.314286	0.563889
fries	PM	type2x	7	I10	methyl glucopyranoside (alpha + beta)	7	6	0.371429	0.497222
fries	PM	type2x	7	I11	N-methylalanine	7	6	0.885714	0.0333333
fries	PM	type2x	7	I12	palmitoylcarnitine (C16)	7	6	-0.314286	0.563889
fries	PM	type2x	7	I13	S-adenosylhomocysteine (SAH)	7	6	0.771429	0.102778
fries	PM	type2x	7	I14	succinylcarnitine (C4-DC)	7	6	0.142857	0.802778
fries	PM	type2x	7	I15	1-linolenoyl-GPC (18:3)*	7	6	-0.314286	0.563889
fries	PM	type2x	7	I16	adenosine 5'-diphosphoribose (ADP-ribose)	7	6	-0.542857	0.297222
fries	PM	type2x	7	I17	fructose-6-phosphate	7	6	-0.485714	0.355556
fries	PM	type2x	7	I18	N-acetylputrescine	7	6	0.257143	0.658333
fries	PM	type2x	7	I19	saccharopine	7	6	0.657143	0.175
fries	PM	type2x	7	I2	1-palmitoyl-2-arachidonoyl-GPC (16:0/20:4n6)	7	6	0.371429	0.497222
fries	PM	type2x	7	I3	1-stearoyl-GPI (18:0)	7	6	-0.0857143	0.919444
fries	PM	type2x	7	I4	4-hydroxy-nonenal-glutathione	7	6	0.142857	0.802778
fries	PM	type2x	7	I5	alpha-hydroxyisovalerate	7	6	0.0285714	1
fries	PM	type2x	7	I6	cholesterol	7	6	-0.485714	0.355556
fries	PM	type2x	7	I7	docosapentaenoylcarnitine (C22:5n3)*	7	6	-0.257143	0.658333
fries	PM	type2x	7	I8	glycerophosphoglycerol	7	6	0.428571	0.419444
fries	PM	type2x	7	I9	isoleucine	7	6	0.371429	0.497222
fries	PM	type2x	7	J1	1-(1-enyl-palmitoyl)-2-oleoyl-GPC (P-16:0/18:1)*	7	6	-0.714286	0.136111
fries	PM	type2x	7	J10	methylphosphate	7	6	0.371429	0.497222
fries	PM	type2x	7	J11	N-methylproline	7	6	-0.257143	0.658333
fries	PM	type2x	7	J12	pantothenate	7	6	-0.714286	0.136111
fries	PM	type2x	7	J13	S-lactoylglutathione	7	6	-0.0285714	1
fries	PM	type2x	7	J14	sucrose	7	6	0.657143	0.175
fries	PM	type2x	7	J15	1-linolenoylglycerol (18:3)	7	6	-0.257143	0.658333
fries	PM	type2x	7	J16	adenylosuccinate	7	6	-0.428571	0.419444
fries	PM	type2x	7	J17	galactitol (dulcitol)	7	6	0.6	0.241667
fries	PM	type2x	7	J18	N-arachidoyl-sphingosine (d18:1/20:0)*	7	6	-0.371429	0.497222
fries	PM	type2x	7	J19	sphingomyelin (d18:2/16:0, d18:1/16:1)*	7	6	-0.840668	0.0360576
fries	PM	type2x	7	J2	1-palmitoyl-2-arachidonoyl-GPE (16:0/20:4)*	7	6	0.257143	0.658333
fries	PM	type2x	7	J3	1-stearoyl-GPS (18:0)*	7	6	-0.0857143	0.919444
fries	PM	type2x	7	J4	4-hydroxybutyrate (GHB)	7	6	-0.0857143	0.919444
fries	PM	type2x	7	J5	alpha-ketoglutarate	7	6	0.2	0.713889
fries	PM	type2x	7	J6	choline	7	6	0.142857	0.802778
fries	PM	type2x	7	J7	eicosapentaenoate (EPA; 20:5n3)	7	6	-0.6	0.241667
fries	PM	type2x	7	J8	glycerophosphoinositol*	7	6	-0.0285714	1
fries	PM	type2x	7	J9	isovalerylcarnitine (C5)	7	6	0.314286	0.563889
fries	PM	type2x	7	K1	1-(1-enyl-palmitoyl)-2-oleoyl-GPE (P-16:0/18:1)*	7	6	-0.142857	0.802778
fries	PM	type2x	7	K10	methylsuccinate	7	6	0.714286	0.136111
fries	PM	type2x	7	K11	N-palmitoyl-sphingosine (d18:1/16:0)	7	6	-0.314286	0.563889
fries	PM	type2x	7	K12	pentadecanoylcarnitine (C15)*	7	6	0.142857	0.802778
fries	PM	type2x	7	K13	S-methylcysteine	7	6	-0.542857	0.297222
fries	PM	type2x	7	K14	sulfate*	7	6	0.0285714	1
fries	PM	type2x	7	K15	1-linoleoylglycerol (18:2)	7	6	-0.257143	0.658333
fries	PM	type2x	7	K16	alpha-tocopherol	7	6	0.135225	0.798399
fries	PM	type2x	7	K17	gamma-glutamyl-alpha-lysine	7	6	0.576818	0.230732
fries	PM	type2x	7	K19	sphingomyelin (d18:2/24:2)*	7	6	-0.714286	0.136111
fries	PM	type2x	7	K2	1-palmitoyl-2-linoleoyl-GPC (16:0/18:2)	7	6	0.314286	0.563889
fries	PM	type2x	7	K3	2-aminoadipate	7	6	0.257143	0.658333
fries	PM	type2x	7	K4	4-hydroxyphenylpyruvate	7	6	0.771429	0.102778
fries	PM	type2x	7	K5	anserine	7	6	0.0857143	0.919444
fries	PM	type2x	7	K6	choline phosphate	7	6	0.314286	0.563889
fries	PM	type2x	7	K7	eicosenoylcarnitine (C20:1)*	7	6	-0.257143	0.658333
fries	PM	type2x	7	K8	glycerophosphorylcholine (GPC)	7	6	-0.0285714	1
fries	PM	type2x	7	K9	isovalerylglycine	7	6	-0.142857	0.802778
fries	PM	type2x	7	L1	1-(1-enyl-palmitoyl)-2-palmitoyl-GPC (P-16:0/16:0)*	7	6	-0.771429	0.102778
fries	PM	type2x	7	L10	myo-inositol	7	6	-0.0285714	1
fries	PM	type2x	7	L11	N-stearoyl-sphingosine (d18:1/18:0)*	7	6	0.257143	0.658333
fries	PM	type2x	7	L12	phenol sulfate	7	6	-0.371429	0.497222
fries	PM	type2x	7	L13	S-methylmethionine	7	6	-0.6	0.241667
fries	PM	type2x	7	L14	taurine	7	6	0.0857143	0.919444
fries	PM	type2x	7	L15	1-methylimidazoleacetate	7	6	-0.657143	0.175
fries	PM	type2x	7	L16	arachidate (20:0)	7	6	-0.0857143	0.919444
fries	PM	type2x	7	L17	gamma-glutamyl-epsilon-lysine	7	6	-0.0857143	0.919444
fries	PM	type2x	7	L18	N-palmitoyl-sphinganine (d18:0/16:0)	7	6	-0.142857	0.802778
fries	PM	type2x	7	L19	stearate (18:0)	7	6	-0.142857	0.802778
fries	PM	type2x	7	L2	1-palmitoyl-2-linoleoyl-GPE (16:0/18:2)	7	6	-0.0285714	1
fries	PM	type2x	7	L3	2-aminoheptanoate	7	6	0.0857143	0.919444
fries	PM	type2x	7	L4	4-methyl-2-oxopentanoate	7	6	0.485714	0.355556
fries	PM	type2x	7	L5	arabitol/xylitol	7	6	0.428571	0.419444
fries	PM	type2x	7	L6	cis-4-decenoylcarnitine (C10:1)	7	6	-0.942857	0.0166667
fries	PM	type2x	7	L7	ergothioneine	7	6	0.371429	0.497222
fries	PM	type2x	7	L8	glycine	7	6	0.714286	0.136111
fries	PM	type2x	7	L9	kynurenine	7	6	0.371429	0.497222
fries	PM	type2x	7	M1	1-(1-enyl-palmitoyl)-GPC (P-16:0)*	7	6	-0.371429	0.497222
fries	PM	type2x	7	M10	myristoleoylcarnitine (C14:1)*	7	6	-0.771429	0.102778
fries	PM	type2x	7	M11	N6,N6,N6-trimethyllysine	7	6	0.257143	0.658333
fries	PM	type2x	7	M12	phenylacetylcarnitine	7	6	0.257143	0.658333
fries	PM	type2x	7	M13	salicylate	7	6	0.0857143	0.919444
fries	PM	type2x	7	M14	taurocyamine	7	6	-0.257143	0.658333
fries	PM	type2x	7	M15	1-palmitoleoyl-2-linoleoyl-GPC (16:1/18:2)*	7	6	-0.257143	0.658333
fries	PM	type2x	7	M16	beta-guanidinopropanoate	7	6	-0.371868	0.46791
fries	PM	type2x	7	M17	gamma-glutamylglutamate	7	6	0.637748	0.173071
fries	PM	type2x	7	M18	N-stearoyl-hexadecasphingosine (d17:1/18:0)*	7	6	0.257143	0.658333
fries	PM	type2x	7	M19	stearoyl-arachidonoyl-glycerol (18:0/20:4) [2]*	7	6	0.142857	0.802778
fries	PM	type2x	7	M2	1-palmitoyl-2-oleoyl-GPC (16:0/18:1)	7	6	-0.0857143	0.919444
fries	PM	type2x	7	M3	2-hydroxybutyrate/2-hydroxyisobutyrate	7	6	0.257143	0.658333
fries	PM	type2x	7	M4	4-methylcatechol sulfate	7	6	-0.314286	0.563889
fries	PM	type2x	7	M5	arabonate/xylonate	7	6	0.771429	0.102778
fries	PM	type2x	7	M6	citrate	7	6	0.542857	0.297222
fries	PM	type2x	7	M7	erythronate*	7	6	0.714286	0.136111
fries	PM	type2x	7	M8	guanidinoacetate	7	6	-0.485714	0.355556
fries	PM	type2x	7	M9	lactate	7	6	-0.142857	0.802778
fries	PM	type2x	7	N1	1-(1-enyl-palmitoyl)-GPE (P-16:0)*	7	6	-0.371429	0.497222
fries	PM	type2x	7	N10	myristoylcarnitine (C14)	7	6	-0.428571	0.419444
fries	PM	type2x	7	N11	N6-acetyllysine	7	6	0.142857	0.802778
fries	PM	type2x	7	N12	phenylacetylglycine	7	6	-0.314286	0.563889
fries	PM	type2x	7	N13	sarcosine	7	6	0.333947	0.5177
fries	PM	type2x	7	N14	threonate	7	6	0.542857	0.297222
fries	PM	type2x	7	N15	10-heptadecenoate (17:1n7)	7	6	-0.2	0.713889
fries	PM	type2x	7	N16	ceramide (d18:1/14:0, d16:1/16:0)*	7	6	-0.142857	0.802778
fries	PM	type2x	7	N17	gamma-glutamylglycine	7	6	0.942857	0.0166667
fries	PM	type2x	7	N18	N-tetracosadienoyl-sphingosine (d18:1/24:2)*	7	6	-0.257143	0.658333
fries	PM	type2x	7	N19	taurochenodeoxycholate	7	6	0.0857143	0.919444
fries	PM	type2x	7	N2	1-palmitoyl-2-oleoyl-GPE (16:0/18:1)	7	6	-0.142857	0.802778
fries	PM	type2x	7	N3	2-hydroxyglutarate	7	6	0.942857	0.0166667
fries	PM	type2x	7	N4	5-(galactosylhydroxy)-L-lysine	7	6	0.257143	0.658333
fries	PM	type2x	7	N5	arachidonate (20:4n6)	7	6	-0.371429	0.497222
fries	PM	type2x	7	N6	citrulline	7	6	-0.828571	0.0583333
fries	PM	type2x	7	N7	flavin adenine dinucleotide (FAD)	7	6	0.0857143	0.919444
fries	PM	type2x	7	N8	guanosine	7	6	0.142857	0.802778
fries	PM	type2x	7	N9	laurylcarnitine (C12)	7	6	-0.0857143	0.919444
fries	PM	type2x	7	O1	1-(1-enyl-stearoyl)-2-arachidonoyl-GPE (P-18:0/20:4)*	7	6	0.0857143	0.919444
fries	PM	type2x	7	O10	N-acetyl-aspartyl-glutamate (NAAG)	7	6	1	0.00277778
fries	PM	type2x	7	O11	N6-carboxymethyllysine	7	6	0.371429	0.497222
fries	PM	type2x	7	O12	phenylalanine	7	6	0.257143	0.658333
fries	PM	type2x	7	O13	serine	7	6	0.0285714	1
fries	PM	type2x	7	O14	threonine	7	6	0.828571	0.0583333
fries	PM	type2x	7	O15	10-nonadecenoate (19:1n9)	7	6	0.0857143	0.919444
fries	PM	type2x	7	O17	gamma-glutamylleucine	7	6	1	0.00277778
fries	PM	type2x	7	O18	N1-methyladenosine	7	6	0.371429	0.497222
fries	PM	type2x	7	O19	taurocholate	7	6	-0.371429	0.497222
fries	PM	type2x	7	O2	1-palmitoyl-2-oleoyl-GPG (16:0/18:1)	7	6	-0.0857143	0.919444
fries	PM	type2x	7	O3	2-methylbutyrylcarnitine (C5)	7	6	0.6	0.241667
fries	PM	type2x	7	O4	5-methylthioadenosine (MTA)	7	6	0.485714	0.355556
fries	PM	type2x	7	O5	arachidonoylcarnitine (C20:4)	7	6	0.0285714	1
fries	PM	type2x	7	O6	creatine	7	6	0.371429	0.497222
fries	PM	type2x	7	O7	fructose	7	6	0.771429	0.102778
fries	PM	type2x	7	O8	guanosine 5'- monophosphate (5'-GMP)	7	6	-0.142857	0.802778
fries	PM	type2x	7	O9	leucine	7	6	0.485714	0.355556
fries	PM	type2x	7	P1	1-(1-enyl-stearoyl)-2-linoleoyl-GPE (P-18:0/18:2)*	7	6	-0.257143	0.658333
fries	PM	type2x	7	P10	N-acetylarginine	7	6	-0.0857143	0.919444
fries	PM	type2x	7	P11	nicotinamide	7	6	-0.371429	0.497222
fries	PM	type2x	7	P12	phenyllactate (PLA)	7	6	-0.0857143	0.919444
fries	PM	type2x	7	P13	spermidine	7	6	0.657143	0.175
fries	PM	type2x	7	P14	tiglylcarnitine (C5:1-DC)	7	6	0.6	0.241667
fries	PM	type2x	7	P15	13-HODE + 9-HODE	7	6	0.257143	0.658333
fries	PM	type2x	7	P16	cis-urocanate	7	6	-0.257143	0.658333
fries	PM	type2x	7	P17	gamma-glutamylthreonine	7	6	0.942857	0.0166667
fries	PM	type2x	7	P18	N1-methylinosine	7	6	0.0285714	1
fries	PM	type2x	7	P19	thioproline	7	6	0.714286	0.136111
fries	PM	type2x	7	P2	1-palmitoyl-2-oleoyl-GPI (16:0/18:1)*	7	6	-0.485714	0.355556
fries	PM	type2x	7	P3	2-methylcitrate/homocitrate	7	6	-0.485714	0.355556
fries	PM	type2x	7	P4	5-methyluridine (ribothymidine)	7	6	0.657143	0.175
fries	PM	type2x	7	P5	arachidoylcarnitine (C20)*	7	6	-0.828571	0.0583333
fries	PM	type2x	7	P6	creatine phosphate	7	6	0.257143	0.658333
fries	PM	type2x	7	P7	fumarate	7	6	-0.0285714	1
fries	PM	type2x	7	P8	gulonate*	7	6	0.428571	0.419444
fries	PM	type2x	7	P9	leucylglycine	7	6	0.542857	0.297222
fries	PM	type2x	7	Q1	1-(1-enyl-stearoyl)-2-oleoyl-GPE (P-18:0/18:1)	7	6	0.257143	0.658333
fries	PM	type2x	7	Q10	N-acetylasparagine	7	6	0.257143	0.658333
fries	PM	type2x	7	Q11	nicotinamide adenine dinucleotide (NAD+)	7	6	0.485714	0.355556
fries	PM	type2x	7	Q12	phosphate	7	6	0.257143	0.658333
fries	PM	type2x	7	Q13	spermine	7	6	0	1
fries	PM	type2x	7	Q14	trans-4-hydroxyproline	7	6	0.828571	0.0583333
fries	PM	type2x	7	Q15	2,3-dihydroxyisovalerate	7	6	-0.135225	0.798399
fries	PM	type2x	7	Q16	coenzyme A	7	6	0.257143	0.658333
fries	PM	type2x	7	Q17	glycylleucine	7	6	-0.392792	0.441113
fries	PM	type2x	7	Q18	nicotinamide adenine dinucleotide reduced (NADH)	7	6	0.714286	0.136111
fries	PM	type2x	7	Q19	trans-urocanate	7	6	-0.257143	0.658333
fries	PM	type2x	7	Q2	1-palmitoyl-2-palmitoleoyl-GPC (16:0/16:1)*	7	6	-0.314286	0.563889
fries	PM	type2x	7	Q3	2-oxoarginine*	7	6	-0.542857	0.297222
fries	PM	type2x	7	Q4	5-oxoproline	7	6	0.0857143	0.919444
fries	PM	type2x	7	Q5	argininate*	7	6	-0.0285714	1
fries	PM	type2x	7	Q6	creatinine	7	6	0.257143	0.658333
fries	PM	type2x	7	Q7	gamma-glutamylglutamine	7	6	0.0285714	1
fries	PM	type2x	7	Q8	heme	7	6	-0.142857	0.802778
fries	PM	type2x	7	Q9	lidocaine	7	6	0.173931	0.741734
fries	PM	type2x	7	R1	1-(1-enyl-stearoyl)-GPE (P-18:0)*	7	6	-0.142857	0.802778
fries	PM	type2x	7	R10	N-acetylaspartate (NAA)	7	6	0.6	0.241667
fries	PM	type2x	7	R11	nicotinamide N-oxide	7	6	0.257143	0.658333
fries	PM	type2x	7	R12	phosphoenolpyruvate (PEP)	7	6	-0.2	0.713889
fries	PM	type2x	7	R13	sphinganine	7	6	-0.6	0.241667
fries	PM	type2x	7	R14	tricosanoyl sphingomyelin (d18:1/23:0)*	7	6	-0.142857	0.802778
fries	PM	type2x	7	R15	2-aminophenol sulfate	7	6	-0.0285714	1
fries	PM	type2x	7	R16	cysteine	7	6	0.142857	0.802778
fries	PM	type2x	7	R17	glycylvaline	7	6	-0.0857143	0.919444
fries	PM	type2x	7	R18	nicotinamide ribonucleotide (NMN)	7	6	0.257143	0.658333
fries	PM	type2x	7	R19	UDP-galactose	7	6	-0.371429	0.497222
fries	PM	type2x	7	R2	1-palmitoyl-2-stearoyl-GPC (16:0/18:0)	7	6	-0.314286	0.563889
fries	PM	type2x	7	R3	3-(4-hydroxyphenyl)lactate	7	6	0.714286	0.136111
fries	PM	type2x	7	R4	6-phosphogluconate	7	6	-0.314286	0.563889
fries	PM	type2x	7	R5	arginine	7	6	-0.2	0.713889
fries	PM	type2x	7	R6	cytidine	7	6	-0.0857143	0.919444
fries	PM	type2x	7	R7	gamma-glutamylhistidine	7	6	-0.257143	0.658333
fries	PM	type2x	7	R8	hexanoylcarnitine (C6)	7	6	-0.485714	0.355556
fries	PM	type2x	7	R9	lignoceroyl sphingomyelin (d18:1/24:0)	7	6	-0.142857	0.802778
fries	PM	type2x	7	S1	1-arachidonoyl-GPE (20:4n6)*	7	6	-0.142857	0.802778
fries	PM	type2x	7	S10	N-acetylcarnosine	7	6	0.314286	0.563889
fries	PM	type2x	7	S11	O-methylcatechol sulfate	7	6	-0.828571	0.0583333
fries	PM	type2x	7	S12	phosphoethanolamine	7	6	0.371429	0.497222
fries	PM	type2x	7	S13	sphingomyelin (d18:0/18:0, d19:0/17:0)*	7	6	-0.142857	0.802778
fries	PM	type2x	7	S14	trigonelline (N'-methylnicotinate)	7	6	-0.257143	0.658333
fries	PM	type2x	7	S15	2-arachidonoylglycerol (20:4)	7	6	-0.371429	0.497222
fries	PM	type2x	7	S16	cysteinylglycine	7	6	0.212512	0.686031
fries	PM	type2x	7	S17	guanosine 5'-triphosphate	7	6	0.942857	0.0166667
fries	PM	type2x	7	S18	nicotinate	7	6	-0.257143	0.658333
fries	PM	type2x	7	S19	UDP-glucose	7	6	-0.142857	0.802778
fries	PM	type2x	7	S2	1-palmitoyl-GPC (16:0)	7	6	-0.0285714	1
fries	PM	type2x	7	S3	3-aminoisobutyrate	7	6	0.0857143	0.919444
fries	PM	type2x	7	S4	7-hydroxycholesterol (alpha or beta)	7	6	0.20292	0.699798
fries	PM	type2x	7	S5	argininosuccinate	7	6	0.6	0.241667
fries	PM	type2x	7	S6	cytidine 5'-diphosphocholine	7	6	0.0285714	1
fries	PM	type2x	7	S7	gamma-glutamylvaline	7	6	0.771429	0.102778
fries	PM	type2x	7	S8	hippurate	7	6	-0.428571	0.419444
fries	PM	type2x	7	S9	linolenoylcarnitine (C18:3)*	7	6	-0.828571	0.0583333
fries	PM	type2x	7	T1	1-arachidonoyl-GPI (20:4)*	7	6	0.0857143	0.919444
fries	PM	type2x	7	T10	N-acetylglucosaminylasparagine	7	6	0.428571	0.419444
fries	PM	type2x	7	T11	octanoylcarnitine (C8)	7	6	-0.257143	0.658333
fries	PM	type2x	7	T12	pipecolate	7	6	-0.142857	0.802778
fries	PM	type2x	7	T13	sphingomyelin (d18:1/14:0, d16:1/16:0)*	7	6	-0.314286	0.563889
fries	PM	type2x	7	T14	trimethylamine N-oxide	7	6	-0.371429	0.497222
fries	PM	type2x	7	T15	2-hydroxy-3-methylvalerate	7	6	0.845154	0.0341094
fries	PM	type2x	7	T16	cytidine diphosphate	7	6	0.257143	0.658333
fries	PM	type2x	7	T17	histidine methyl ester	7	6	0.257143	0.658333
fries	PM	type2x	7	T18	O-methyltyrosine	7	6	0.485714	0.355556
fries	PM	type2x	7	T19	umbelliferone sulfate	7	6	0.2	0.713889
fries	PM	type2x	7	T2	1-palmitoyl-GPE (16:0)	7	6	-0.0285714	1
fries	PM	type2x	7	T3	3-hydroxy-3-methylglutarate	7	6	0.942857	0.0166667
fries	PM	type2x	7	T4	acetylcarnitine (C2)	7	6	0.657143	0.175
fries	PM	type2x	7	T5	asparagine	7	6	0.257143	0.658333
fries	PM	type2x	7	T6	cytidine 5'-monophosphate (5'-CMP)	7	6	0.257143	0.658333
fries	PM	type2x	7	T7	glucosamine-6-phosphate	7	6	-0.2	0.713889
fries	PM	type2x	7	T8	histamine	7	6	-0.0857143	0.919444
fries	PM	type2x	7	T9	linoleoyl ethanolamide	7	6	-0.0857143	0.919444
fries	PM	type2x	7	U1	1-linoleoyl-2-arachidonoyl-GPC (18:2/20:4n6)*	7	6	-0.0857143	0.919444
fries	PM	type2x	7	U10	N-acetylglutamate	7	6	-0.428571	0.419444
fries	PM	type2x	7	U11	oleoyl ethanolamide	7	6	-0.314286	0.563889
fries	PM	type2x	7	U12	proline	7	6	0.257143	0.658333
fries	PM	type2x	7	U13	sphingomyelin (d18:1/15:0, d16:1/17:0)*	7	6	-0.257143	0.658333
fries	PM	type2x	7	U14	tryptophan	7	6	0.142857	0.802778
fries	PM	type2x	7	U15	2-linoleoylglycerol (18:2)	7	6	-0.485714	0.355556
fries	PM	type2x	7	U16	cytidine triphosphate	7	6	0.142857	0.802778
fries	PM	type2x	7	U17	indoleacrylate	7	6	-0.0285714	1
fries	PM	type2x	7	U18	oleate/vaccenate (18:1)	7	6	0.0857143	0.919444
fries	PM	type2x	7	U19	uracil	7	6	0.40584	0.424663
fries	PM	type2x	7	U2	1-stearoyl-2-arachidonoyl-GPC (18:0/20:4)	7	6	-0.142857	0.802778
fries	PM	type2x	7	U3	3-hydroxybutyrate (BHBA)	7	6	0.0857143	0.919444
fries	PM	type2x	7	U4	acetylphosphate	7	6	-0.0857143	0.919444
fries	PM	type2x	7	U5	aspartate	7	6	-0.0857143	0.919444
fries	PM	type2x	7	U6	cytidine 5'-monophospho-N-acetylneuraminic acid	7	6	0.885714	0.0333333
fries	PM	type2x	7	U7	glucose	7	6	0.142857	0.802778
fries	PM	type2x	7	U8	histidine	7	6	-0.314286	0.563889
fries	PM	type2x	7	U9	linoleoyl-linolenoyl-glycerol (18:2/18:3) [2]*	7	6	-0.142857	0.802778
fries	PM	type2x	7	V1	1-linoleoyl-2-linolenoyl-GPC (18:2/18:3)*	7	6	-0.6	0.241667
fries	PM	type2x	7	V10	N-acetylglutamine	7	6	0.142857	0.802778
fries	PM	type2x	7	V11	oleoyl-arachidonoyl-glycerol (18:1/20:4) [2]*	7	6	-0.6	0.241667
fries	PM	type2x	7	V12	prolylglycine	7	6	0.257143	0.658333
fries	PM	type2x	7	V13	sphingomyelin (d18:1/17:0, d17:1/18:0, d19:1/16:0)	7	6	-0.485714	0.355556
fries	PM	type2x	7	V14	tryptophan betaine	7	6	0.0857143	0.919444
fries	PM	type2x	7	V15	2-methylmalonylcarnitine (C4-DC)	7	6	0.485714	0.355556
fries	PM	type2x	7	V16	dehydroascorbate	7	6	-0.314286	0.563889
fries	PM	type2x	7	V17	Isobar: fructose 1,6-diphosphate, glucose 1,6-diphosphate, myo-inositol 1,4 or 1,3-diphosphate	7	6	-0.542857	0.297222
fries	PM	type2x	7	V18	oleoyl-linolenoyl-glycerol (18:1/18:3) [2]*	7	6	-0.485714	0.355556
fries	PM	type2x	7	V19	uridine 5'-diphosphate (UDP)	7	6	0.0857143	0.919444
fries	PM	type2x	7	V2	1-stearoyl-2-arachidonoyl-GPE (18:0/20:4)	7	6	0.0857143	0.919444
fries	PM	type2x	7	V3	3-hydroxybutyrylcarnitine (1)	7	6	0.885714	0.0333333
fries	PM	type2x	7	V4	aconitate [cis or trans]	7	6	0.6	0.241667
fries	PM	type2x	7	V5	azelate (nonanedioate)	7	6	0.6	0.241667
fries	PM	type2x	7	V6	cytidine-5'-diphosphoethanolamine	7	6	0.771429	0.102778
fries	PM	type2x	7	V7	glucose 6-phosphate	7	6	-0.142857	0.802778
fries	PM	type2x	7	V8	homoarginine	7	6	-0.6	0.241667
fries	PM	type2x	7	V9	linoleoylcarnitine (C18:2)*	7	6	-0.6	0.241667
fries	PM	type2x	7	W1	1-linoleoyl-GPC (18:2)	7	6	0.0857143	0.919444
fries	PM	type2x	7	W10	N-acetylmethionine	7	6	-0.428571	0.419444
fries	PM	type2x	7	W11	oleoylcarnitine (C18:1)	7	6	-0.485714	0.355556
fries	PM	type2x	7	W12	propionylcarnitine (C3)	7	6	0.142857	0.802778
fries	PM	type2x	7	W13	sphingomyelin (d18:1/19:0, d19:1/18:0)*	7	6	-0.257143	0.658333
fries	PM	type2x	7	W14	tyrosine	7	6	0.657143	0.175
fries	PM	type2x	7	W15	2-palmitoleoyl-GPC (16:1)*	7	6	-0.20292	0.699798
fries	PM	type2x	7	W16	dimethyl sulfone	7	6	-0.0857143	0.919444
fries	PM	type2x	7	W17	isobutyrylglycine	7	6	0.695725	0.124789
fries	PM	type2x	7	W18	palmitate (16:0)	7	6	-0.0285714	1
fries	PM	type2x	7	W19	uridine 5'-triphosphate (UTP)	7	6	0.0285714	1
fries	PM	type2x	7	W2	1-stearoyl-2-arachidonoyl-GPI (18:0/20:4)	7	6	0.257143	0.658333
fries	PM	type2x	7	W3	3-hydroxybutyrylcarnitine (2)	7	6	-0.6	0.241667
fries	PM	type2x	7	W4	adenine	7	6	0.428571	0.419444
fries	PM	type2x	7	W5	behenoyl sphingomyelin (d18:1/22:0)*	7	6	-0.142857	0.802778
fries	PM	type2x	7	W6	decanoylcarnitine (C10)	7	6	-0.0285714	1
fries	PM	type2x	7	W7	glucuronate	7	6	-0.257143	0.658333
fries	PM	type2x	7	W8	homocarnosine	7	6	0.142857	0.802778
fries	PM	type2x	7	W9	lysine	7	6	0.771429	0.102778
fries	PM	type2x	7	X1	1-linoleoyl-GPE (18:2)*	7	6	0.142857	0.802778
fries	PM	type2x	7	X10	N-acetylmethionine sulfoxide	7	6	-0.485714	0.355556
fries	PM	type2x	7	X11	ophthalmate	7	6	-0.314286	0.563889
fries	PM	type2x	7	X12	pseudouridine	7	6	0.6	0.241667
fries	PM	type2x	7	X13	sphingomyelin (d18:1/20:0, d16:1/22:0)*	7	6	-0.142857	0.802778
fries	PM	type2x	7	X14	UDP-N-acetylglucosamine/galactosamine	7	6	-0.314286	0.563889
fries	PM	type2x	7	X15	3-hydroxyoctanoate	7	6	-0.927634	0.00766584
fries	PM	type2x	7	X16	docosahexaenoylcarnitine (C22:6)*	7	6	-0.428571	0.419444
fries	PM	type2x	7	X17	kynurenate	7	6	0.714286	0.136111
fries	PM	type2x	7	X18	palmitoleate (16:1n7)	7	6	-0.2	0.713889
fries	PM	type2x	7	X19	valerate	7	6	-0.231908	0.658374
fries	PM	type2x	7	X2	1-stearoyl-2-arachidonoyl-GPS (18:0/20:4)	7	6	0.6	0.241667
fries	PM	type2x	7	X3	3-hydroxyhippurate	7	6	-0.142857	0.802778
fries	PM	type2x	7	X4	adenosine	7	6	0.0285714	1
fries	PM	type2x	7	X5	benzoate	7	6	0.542857	0.297222
fries	PM	type2x	7	X6	deoxycarnitine	7	6	0.657143	0.175
fries	PM	type2x	7	X7	glutamate	7	6	0.371429	0.497222
fries	PM	type2x	7	X8	homocitrulline	7	6	0.142857	0.802778
fries	PM	type2x	7	X9	malate	7	6	-0.428571	0.419444
fries	PM	type2x	7	Y1	1-methylguanidine	7	6	-0.485714	0.355556
fries	PM	type2x	7	Y10	N-acetylneuraminate	7	6	0.6	0.241667
fries	PM	type2x	7	Y11	ornithine	7	6	-0.142857	0.802778
fries	PM	type2x	7	Y12	putrescine	7	6	0.657143	0.175
fries	PM	type2x	7	Y13	sphingomyelin (d18:1/21:0, d17:1/22:0, d16:1/23:0)*	7	6	-0.0285714	1
fries	PM	type2x	7	Y14	urate	7	6	-0.0857143	0.919444
fries	PM	type2x	7	Y15	3-hydroxyphenylacetatoylcarnitine	7	6	-0.135225	0.798399
fries	PM	type2x	7	Y16	docosatrienoylcarnitine (C22:3)*	7	6	-0.257143	0.658333
fries	PM	type2x	7	Y17	linoleate (18:2n6)	7	6	-0.0285714	1
fries	PM	type2x	7	Y18	palmitoleoyl-linoleoyl-glycerol (16:1/18:2) [1]*	7	6	-0.637748	0.173071
fries	PM	type2x	7	Y19	valylleucine	7	6	-0.0857143	0.919444
fries	PM	type2x	7	Y2	1-stearoyl-2-linoleoyl-GPC (18:0/18:2)*	7	6	-0.6	0.241667
fries	PM	type2x	7	Y3	3-hydroxyisobutyrate	7	6	0.485714	0.355556
fries	PM	type2x	7	Y4	adenosine 3',5'-diphosphate	7	6	-0.2	0.713889
fries	PM	type2x	7	Y5	benzoylcarnitine*	7	6	0.371429	0.497222
fries	PM	type2x	7	Y6	diacylglycerol (16:1/18:2 [2], 16:0/18:3 [1])*	7	6	-0.142857	0.802778
fries	PM	type2x	7	Y7	glutamate, gamma-methyl ester	7	6	0.942857	0.0166667
fries	PM	type2x	7	Y8	homostachydrine*	7	6	-1	0.00277778
fries	PM	type2x	7	Y9	malonylcarnitine	7	6	-0.142857	0.802778
fries	PM	type2x	7	Z1	1-methylhistamine	7	6	-0.142857	0.802778
fries	PM	type2x	7	Z10	N-acetylphenylalanine	7	6	0.771429	0.102778
fries	PM	type2x	7	Z11	orotate	7	6	-0.0285714	1
fries	PM	type2x	7	Z12	pyridoxal phosphate	7	6	0.371429	0.497222
fries	PM	type2x	7	Z13	sphingomyelin (d18:1/22:1, d18:2/22:0, d16:1/24:1)*	7	6	-0.314286	0.563889
fries	PM	type2x	7	Z14	urea	7	6	0.485714	0.355556
fries	PM	type2x	7	Z15	3-phenylpropionate (hydrocinnamate)	7	6	-0.428571	0.419444
fries	PM	type2x	7	Z16	dodecanedioate	7	6	0.2	0.713889
fries	PM	type2x	7	Z17	linolenate [alpha or gamma; (18:3n3 or 6)]	7	6	-0.2	0.713889
fries	PM	type2x	7	Z18	palmitoyl-linolenoyl-glycerol (16:0/18:3) [2]*	7	6	-0.485714	0.355556
fries	PM	type2x	7	Z2	1-stearoyl-2-linoleoyl-GPE (18:0/18:2)*	7	6	-0.6	0.241667
fries	PM	type2x	7	Z3	3-indoxyl sulfate	7	6	-0.371429	0.497222
fries	PM	type2x	7	Z4	adenosine 5'-diphosphate (ADP)	7	6	0.371429	0.497222
fries	PM	type2x	7	Z5	beta-citrylglutamate	7	6	-0.0285714	1
fries	PM	type2x	7	Z6	dihomo-linoleate (20:2n6)	7	6	0.0857143	0.919444
fries	PM	type2x	7	Z7	glutamine	7	6	0.0285714	1
fries	PM	type2x	7	Z8	hydroquinone sulfate	7	6	-0.257143	0.658333
fries	PM	type2x	7	Z9	maltose	7	6	-0.257143	0.658333
fries	VF	type1	7	A1	1,2-dilinoleoyl-GPC (18:2/18:2)	7	6	0.2	0.713889
fries	VF	type1	7	A10	maltotetraose	7	6	0.0857143	0.919444
fries	VF	type1	7	A11	N-acetylserine	7	6	0.485714	0.355556
fries	VF	type1	7	A12	orotidine	7	6	0.27323	0.600355
fries	VF	type1	7	A13	pyridoxamine phosphate	7	6	-0.0285714	1
fries	VF	type1	7	A14	sphingomyelin (d18:1/24:1, d18:2/24:0)*	7	6	-0.0857143	0.919444
fries	VF	type1	7	A15	uridine	7	6	-0.657143	0.175
fries	VF	type1	7	A16	3-ureidoisobutyrate	7	6	0.463817	0.354164
fries	VF	type1	7	A17	ectoine	7	6	-0.394665	0.438739
fries	VF	type1	7	A18	linoleoyl-linolenoyl-glycerol (18:2/18:3) [1]*	7	6	-0.714286	0.136111
fries	VF	type1	7	A19	pantetheine	7	6	-0.142857	0.802778
fries	VF	type1	7	A2	1-methylhistidine	7	6	0.771429	0.102778
fries	VF	type1	7	A3	1-stearoyl-2-linoleoyl-GPI (18:0/18:2)	7	6	0.771429	0.102778
fries	VF	type1	7	A4	3-methoxytyrosine	7	6	0.771429	0.102778
fries	VF	type1	7	A5	adenosine 5'-monophosphate (AMP)	7	6	-0.0857143	0.919444
fries	VF	type1	7	A6	beta-hydroxyisovalerate	7	6	0.485714	0.355556
fries	VF	type1	7	A7	dihomo-linolenate (20:3n3 or n6)	7	6	-0.2	0.713889
fries	VF	type1	7	A8	glutarate (pentanedioate)	7	6	0.0857143	0.919444
fries	VF	type1	7	A9	hypotaurine	7	6	0.257143	0.658333
fries	VF	type1	7	B1	1,2-dilinoleoyl-GPE (18:2/18:2)*	7	6	-0.0857143	0.919444
fries	VF	type1	7	B10	maltotriose	7	6	0.2	0.713889
fries	VF	type1	7	B11	N-acetyltaurine	7	6	0.657143	0.175
fries	VF	type1	7	B12	p-cresol sulfate	7	6	-0.0857143	0.919444
fries	VF	type1	7	B13	pyridoxate	7	6	0.314286	0.563889
fries	VF	type1	7	B14	sphingomyelin (d18:2/23:0, d18:1/23:1, d17:1/24:1)*	7	6	0.257143	0.658333
fries	VF	type1	7	B15	uridine 5'-monophosphate (UMP)	7	6	-0.828571	0.0583333
fries	VF	type1	7	B16	4-acetylphenol sulfate	7	6	-0.485714	0.355556
fries	VF	type1	7	B17	eicosenoate (20:1)	7	6	0.142857	0.802778
fries	VF	type1	7	B19	phenylalanylalanine	7	6	0.942857	0.0166667
fries	VF	type1	7	B2	1-oleoyl-2-linoleoyl-GPC (18:1/18:2)*	7	6	0.485714	0.355556
fries	VF	type1	7	B3	1-stearoyl-2-linoleoyl-GPS (18:0/18:2)	7	6	0.0857143	0.919444
fries	VF	type1	7	B4	3-methyl-2-oxobutyrate	7	6	0.371429	0.497222
fries	VF	type1	7	B5	adipoylcarnitine (C6-DC)	7	6	0.6	0.241667
fries	VF	type1	7	B6	beta-hydroxyisovaleroylcarnitine	7	6	-0.257143	0.658333
fries	VF	type1	7	B7	dihomo-linolenoylcarnitine (20:3n3 or 6)*	7	6	0.637748	0.173071
fries	VF	type1	7	B8	glutarylcarnitine (C5-DC)	7	6	-0.257143	0.658333
fries	VF	type1	7	B9	hypoxanthine	7	6	-0.2	0.713889
fries	VF	type1	7	C1	1,2-dipalmitoyl-GPC (16:0/16:0)	7	6	0.314286	0.563889
fries	VF	type1	7	C10	mannitol/sorbitol	7	6	-0.2	0.713889
fries	VF	type1	7	C11	N-acetylthreonine	7	6	0.428571	0.419444
fries	VF	type1	7	C12	p-cresol-glucuronide*	7	6	0.257143	0.658333
fries	VF	type1	7	C13	pyroglutamine*	7	6	0.371429	0.497222
fries	VF	type1	7	C14	sphingomyelin (d18:2/24:1, d18:1/24:2)*	7	6	-0.2	0.713889
fries	VF	type1	7	C15	valine	7	6	-0.2	0.713889
fries	VF	type1	7	C16	4-hydroxyhippurate	7	6	-0.2	0.713889
fries	VF	type1	7	C17	erucate (22:1n9)	7	6	-0.0857143	0.919444
fries	VF	type1	7	C18	methionine	7	6	-0.2	0.713889
[truncated: 3,729 more rows]
