# Supplementary material for: Baselining physiological parameters in three muscles across three equine breeds. What can we learn from the horse?
Source: Front Physiol. 2024 Feb 7;15:1291151. doi: 10.3389/fphys.2024.1291151 (PMC10879303; doi:10.3389/fphys.2024.1291151)
Supplement: Supplementary file 2 [file Table3.XLSX]

## Sheet: question_5_spearman_corr
breed	tissue	mean_csa_measurements	metabolite_code	metabolite	metabolite_measurements	correlation_n	spearman_rho	spearman_p
fries	PM	7	A1	1,2-dilinoleoyl-GPC (18:2/18:2)	7	6	0.0285714	1
fries	PM	7	A10	maltotetraose	7	6	0.0285714	1
fries	PM	7	A11	N-acetylserine	7	6	-0.428571	0.419444
fries	PM	7	A12	orotidine	7	6	0.540899	0.267778
fries	PM	7	A13	pyridoxamine phosphate	7	6	0.257143	0.658333
fries	PM	7	A14	sphingomyelin (d18:1/24:1, d18:2/24:0)*	7	6	0.142857	0.802778
fries	PM	7	A15	uridine	7	6	-0.257143	0.658333
fries	PM	7	A16	3-ureidoisobutyrate	7	6	-0.142857	0.802778
fries	PM	7	A17	ectoine	7	6	0.777542	0.0687269
fries	PM	7	A18	linoleoyl-linolenoyl-glycerol (18:2/18:3) [1]*	7	6	0.428571	0.419444
fries	PM	7	A19	pantetheine	7	6	0.485714	0.355556
fries	PM	7	A2	1-methylhistidine	7	6	0.6	0.241667
fries	PM	7	A3	1-stearoyl-2-linoleoyl-GPI (18:0/18:2)	7	6	0.542857	0.297222
fries	PM	7	A4	3-methoxytyrosine	7	6	0.485714	0.355556
fries	PM	7	A5	adenosine 5'-monophosphate (AMP)	7	6	-0.0285714	1
fries	PM	7	A6	beta-hydroxyisovalerate	7	6	-0.0857143	0.919444
fries	PM	7	A7	dihomo-linolenate (20:3n3 or n6)	7	6	0.257143	0.658333
fries	PM	7	A8	glutarate (pentanedioate)	7	6	0.0857143	0.919444
fries	PM	7	A9	hypotaurine	7	6	-0.314286	0.563889
fries	PM	7	B1	1,2-dilinoleoyl-GPE (18:2/18:2)*	7	6	0.0857143	0.919444
fries	PM	7	B10	maltotriose	7	6	0.257143	0.658333
fries	PM	7	B11	N-acetyltaurine	7	6	-0.257143	0.658333
fries	PM	7	B12	p-cresol sulfate	7	6	-0.0857143	0.919444
fries	PM	7	B13	pyridoxate	7	6	-0.142857	0.802778
fries	PM	7	B14	sphingomyelin (d18:2/23:0, d18:1/23:1, d17:1/24:1)*	7	6	-0.2	0.713889
fries	PM	7	B15	uridine 5'-monophosphate (UMP)	7	6	-0.151794	0.774058
fries	PM	7	B16	4-acetylphenol sulfate	7	6	0.314286	0.563889
fries	PM	7	B17	eicosenoate (20:1)	7	6	-0.142857	0.802778
fries	PM	7	B19	phenylalanylalanine	7	6	0.318874	0.537901
fries	PM	7	B2	1-oleoyl-2-linoleoyl-GPC (18:1/18:2)*	7	6	0.6	0.241667
fries	PM	7	B3	1-stearoyl-2-linoleoyl-GPS (18:0/18:2)	7	6	0.142857	0.802778
fries	PM	7	B4	3-methyl-2-oxobutyrate	7	6	-0.142857	0.802778
fries	PM	7	B5	adipoylcarnitine (C6-DC)	7	6	-0.314286	0.563889
fries	PM	7	B6	beta-hydroxyisovaleroylcarnitine	7	6	0.0285714	1
fries	PM	7	B7	dihomo-linolenoylcarnitine (20:3n3 or 6)*	7	6	0.657143	0.175
fries	PM	7	B8	glutarylcarnitine (C5-DC)	7	6	0.0857143	0.919444
fries	PM	7	B9	hypoxanthine	7	6	-0.257143	0.658333
fries	PM	7	C1	1,2-dipalmitoyl-GPC (16:0/16:0)	7	6	-0.0285714	1
fries	PM	7	C10	mannitol/sorbitol	7	6	-0.942857	0.0166667
fries	PM	7	C11	N-acetylthreonine	7	6	0.257143	0.658333
fries	PM	7	C12	p-cresol-glucuronide*	7	6	0.314286	0.563889
fries	PM	7	C13	pyroglutamine*	7	6	0.942857	0.0166667
fries	PM	7	C14	sphingomyelin (d18:2/24:1, d18:1/24:2)*	7	6	-0.0857143	0.919444
fries	PM	7	C15	valine	7	6	0.2	0.713889
fries	PM	7	C16	4-hydroxyhippurate	7	6	-0.257143	0.658333
fries	PM	7	C17	erucate (22:1n9)	7	6	-0.314286	0.563889
fries	PM	7	C18	methionine	7	6	0.257143	0.658333
fries	PM	7	C19	phosphopantetheine	7	6	0.6	0.241667
fries	PM	7	C3	1-stearoyl-2-oleoyl-GPC (18:0/18:1)	7	6	0.257143	0.658333
fries	PM	7	C4	3-methyl-2-oxovalerate	7	6	-0.942857	0.0166667
fries	PM	7	C5	adrenoylcarnitine (C22:4)*	7	6	-0.0285714	1
fries	PM	7	C6	betaine	7	6	0.257143	0.658333
fries	PM	7	C7	dihomo-linoleoylcarnitine (C20:2)*	7	6	-0.0285714	1
fries	PM	7	C8	glutathione, oxidized (GSSG)	7	6	-0.0285714	1
fries	PM	7	C9	imidazole lactate	7	6	0.6	0.241667
fries	PM	7	D1	1,2-dipalmitoyl-GPE (16:0/16:0)*	7	6	0.257143	0.658333
fries	PM	7	D10	mannose	7	6	-0.771429	0.102778
fries	PM	7	D11	N-delta-acetylornithine	7	6	0.371429	0.497222
fries	PM	7	D12	palmitoleoylcarnitine (C16:1)*	7	6	0.485714	0.355556
fries	PM	7	D13	pyruvate	7	6	0.314286	0.563889
fries	PM	7	D14	sphingosine	7	6	0.314286	0.563889
fries	PM	7	D15	xanthine	7	6	-0.142857	0.802778
fries	PM	7	D16	5-aminovalerate	7	6	-0.657143	0.175
fries	PM	7	D17	erucoylcarnitine (C22:1)*	7	6	0.371429	0.497222
fries	PM	7	D18	myristoyl dihydrosphingomyelin (d18:0/14:0)*	7	6	-0.0857143	0.919444
fries	PM	7	D19	quinolinate	7	6	0.314286	0.563889
fries	PM	7	D2	1-oleoyl-GPC (18:1)	7	6	-0.314286	0.563889
fries	PM	7	D3	1-stearoyl-2-oleoyl-GPE (18:0/18:1)	7	6	0.428571	0.419444
fries	PM	7	D4	3-methylglutarylcarnitine (2)	7	6	0.0285714	1
fries	PM	7	D5	AICA ribonucleotide	7	6	-0.676123	0.140357
fries	PM	7	D6	butyrylcarnitine (C4)	7	6	0.6	0.241667
fries	PM	7	D7	dihydroxyacetone phosphate (DHAP)	7	6	0.333947	0.5177
fries	PM	7	D8	glutathione, reduced (GSH)	7	6	0.257143	0.658333
fries	PM	7	D9	indolelactate	7	6	-0.0857143	0.919444
fries	PM	7	E1	1-(1-enyl-oleoyl)-GPE (P-18:1)*	7	6	-0.0857143	0.919444
fries	PM	7	E10	mannose-6-phosphate	7	6	0.2	0.713889
fries	PM	7	E12	palmitoyl dihydrosphingomyelin (d18:0/16:0)*	7	6	0.257143	0.658333
fries	PM	7	E13	quinate	7	6	-0.542857	0.297222
fries	PM	7	E14	stachydrine	7	6	0.6	0.241667
fries	PM	7	E15	1,5-anhydroglucitol (1,5-AG)	7	6	0.0857143	0.919444
fries	PM	7	E16	6-hydroxyindole sulfate	7	6	0.0285714	1
fries	PM	7	E17	erythritol	7	6	-0.6	0.241667
fries	PM	7	E18	N-acetylalanine	7	6	-0.2	0.713889
fries	PM	7	E19	ribose 5-phosphate	7	6	-0.371429	0.497222
fries	PM	7	E2	1-oleoyl-GPE (18:1)	7	6	-0.0285714	1
fries	PM	7	E3	1-stearoyl-2-oleoyl-GPI (18:0/18:1)*	7	6	0.542857	0.297222
fries	PM	7	E4	3-phosphoglycerate	7	6	0.0285714	1
fries	PM	7	E5	alanine	7	6	0.371429	0.497222
fries	PM	7	E6	C-glycosyltryptophan	7	6	-0.485714	0.355556
fries	PM	7	E7	dimethylarginine (SDMA + ADMA)	7	6	-0.142857	0.802778
fries	PM	7	E8	glycerate	7	6	0.2	0.713889
fries	PM	7	E9	indolepropionate	7	6	-0.0857143	0.919444
fries	PM	7	F1	1-(1-enyl-palmitoyl)-2-arachidonoyl-GPC (P-16:0/20:4)*	7	6	-0.2	0.713889
fries	PM	7	F10	margaroylcarnitine*	7	6	0.314286	0.563889
fries	PM	7	F11	N-formylanthranilic acid	7	6	-0.314286	0.563889
fries	PM	7	F12	palmitoyl ethanolamide	7	6	-0.0285714	1
fries	PM	7	F13	ribonate	7	6	0.2	0.713889
fries	PM	7	F14	stearoyl sphingomyelin (d18:1/18:0)	7	6	0.714286	0.136111
fries	PM	7	F15	1-(1-enyl-oleoyl)-2-linoleoyl-GPE (P-18:1/18:2)*	7	6	0.542857	0.297222
fries	PM	7	F16	6-oxopiperidine-2-carboxylate	7	6	-0.714286	0.136111
fries	PM	7	F17	ethylmalonate	7	6	-0.0857143	0.919444
fries	PM	7	F18	N-acetylglycine	7	6	-0.542857	0.297222
fries	PM	7	F19	S-adenosylmethionine (SAM)	7	6	-0.0857143	0.919444
fries	PM	7	F2	1-palmitoleoyl-2-linolenoyl-GPC (16:1/18:3)*	7	6	0.714286	0.136111
fries	PM	7	F3	1-stearoyl-2-oleoyl-GPS (18:0/18:1)	7	6	0.142857	0.802778
fries	PM	7	F4	3-ureidopropionate	7	6	0.314286	0.563889
fries	PM	7	F5	allantoic acid	7	6	0.27323	0.600355
fries	PM	7	F6	carnitine	7	6	-0.2	0.713889
fries	PM	7	F7	dimethylglycine	7	6	-0.257143	0.658333
fries	PM	7	F8	glycerol	7	6	-0.257143	0.658333
fries	PM	7	F9	inosine	7	6	-0.257143	0.658333
fries	PM	7	G1	1-(1-enyl-palmitoyl)-2-arachidonoyl-GPE (P-16:0/20:4)*	7	6	0.257143	0.658333
fries	PM	7	G10	methionine sulfone	7	6	-0.6	0.241667
fries	PM	7	G11	N-formylmethionine	7	6	0.257143	0.658333
fries	PM	7	G12	palmitoyl sphingomyelin (d18:1/16:0)	7	6	0.142857	0.802778
fries	PM	7	G13	ribose 1-phosphate	7	6	0.0857143	0.919444
fries	PM	7	G14	stearoylcarnitine (C18)	7	6	0.428571	0.419444
fries	PM	7	G15	1-(1-enyl-palmitoyl)-2-palmitoleoyl-GPC (P-16:0/16:1)*	7	6	0.142857	0.802778
fries	PM	7	G16	7-alpha-hydroxy-3-oxo-4-cholestenoate (7-Hoca)	7	6	0.0285714	1
fries	PM	7	G17	ferulic acid 4-sulfate	7	6	-0.2	0.713889
fries	PM	7	G18	N-acetylisoleucine	7	6	-0.40584	0.424663
fries	PM	7	G19	S-methylcysteine sulfoxide	7	6	0.6	0.241667
fries	PM	7	G2	1-palmitoleoyl-GPC (16:1)*	7	6	-0.0676123	0.898736
fries	PM	7	G3	1-stearoyl-GPC (18:0)	7	6	0.142857	0.802778
fries	PM	7	G4	4-ethylphenylsulfate	7	6	0.142857	0.802778
fries	PM	7	G5	allantoin	7	6	-0.257143	0.658333
fries	PM	7	G6	carnosine	7	6	0.257143	0.658333
fries	PM	7	G7	docosahexaenoate (DHA; 22:6n3)	7	6	0.2	0.713889
fries	PM	7	G8	glycerol 3-phosphate	7	6	0.428571	0.419444
fries	PM	7	G9	inosine 5'-monophosphate (IMP)	7	6	0.485714	0.355556
fries	PM	7	H1	1-(1-enyl-palmitoyl)-2-linoleoyl-GPC (P-16:0/18:2)*	7	6	0.485714	0.355556
fries	PM	7	H10	methionine sulfoxide	7	6	0.142857	0.802778
fries	PM	7	H11	N-glycolylneuraminate	7	6	-0.2	0.713889
fries	PM	7	H12	palmitoyl-linoleoyl-glycerol (16:0/18:2) [2]*	7	6	0.257143	0.658333
fries	PM	7	H13	ribulose/xylulose 5-phosphate	7	6	-0.142857	0.802778
fries	PM	7	H14	succinate	7	6	0.0857143	0.919444
fries	PM	7	H15	1-arachidonylglycerol (20:4)	7	6	-0.428571	0.419444
fries	PM	7	H16	adenosine 3',5'-cyclic monophosphate (cAMP)	7	6	0.142857	0.802778
fries	PM	7	H17	flavin mononucleotide (FMN)	7	6	0.0285714	1
fries	PM	7	H18	N-acetylleucine	7	6	-0.27323	0.600355
fries	PM	7	H19	S-methylglutathione	7	6	0.376851	0.461483
fries	PM	7	H2	1-palmitoyl-2-alpha-linolenoyl-GPC (16:0/18:3n3)*	7	6	0.714286	0.136111
fries	PM	7	H3	1-stearoyl-GPE (18:0)	7	6	0.142857	0.802778
fries	PM	7	H4	4-guanidinobutanoate	7	6	0.257143	0.658333
fries	PM	7	H5	alpha-hydroxyisocaproate	7	6	-0.898645	0.0148886
fries	PM	7	H6	catechol sulfate	7	6	0.771429	0.102778
fries	PM	7	H7	docosapentaenoate (n3 DPA; 22:5n3)	7	6	0.314286	0.563889
fries	PM	7	H8	glycerophosphoethanolamine	7	6	0.0857143	0.919444
fries	PM	7	H9	isobutyrylcarnitine (C4)	7	6	0.2	0.713889
fries	PM	7	I1	1-(1-enyl-palmitoyl)-2-linoleoyl-GPE (P-16:0/18:2)*	7	6	0.428571	0.419444
fries	PM	7	I10	methyl glucopyranoside (alpha + beta)	7	6	-0.142857	0.802778
fries	PM	7	I11	N-methylalanine	7	6	-0.6	0.241667
fries	PM	7	I12	palmitoylcarnitine (C16)	7	6	0.542857	0.297222
fries	PM	7	I13	S-adenosylhomocysteine (SAH)	7	6	-0.6	0.241667
fries	PM	7	I14	succinylcarnitine (C4-DC)	7	6	0.2	0.713889
fries	PM	7	I15	1-linolenoyl-GPC (18:3)*	7	6	0.257143	0.658333
fries	PM	7	I16	adenosine 5'-diphosphoribose (ADP-ribose)	7	6	0.485714	0.355556
fries	PM	7	I17	fructose-6-phosphate	7	6	0.2	0.713889
fries	PM	7	I18	N-acetylputrescine	7	6	-0.6	0.241667
fries	PM	7	I19	saccharopine	7	6	-0.428571	0.419444
fries	PM	7	I2	1-palmitoyl-2-arachidonoyl-GPC (16:0/20:4n6)	7	6	-0.0857143	0.919444
fries	PM	7	I3	1-stearoyl-GPI (18:0)	7	6	0.371429	0.497222
fries	PM	7	I4	4-hydroxy-nonenal-glutathione	7	6	-0.371429	0.497222
fries	PM	7	I5	alpha-hydroxyisovalerate	7	6	0.142857	0.802778
fries	PM	7	I6	cholesterol	7	6	0.714286	0.136111
fries	PM	7	I7	docosapentaenoylcarnitine (C22:5n3)*	7	6	0.314286	0.563889
fries	PM	7	I8	glycerophosphoglycerol	7	6	-0.2	0.713889
fries	PM	7	I9	isoleucine	7	6	-0.0285714	1
fries	PM	7	J1	1-(1-enyl-palmitoyl)-2-oleoyl-GPC (P-16:0/18:1)*	7	6	0.714286	0.136111
fries	PM	7	J10	methylphosphate	7	6	-0.142857	0.802778
fries	PM	7	J11	N-methylproline	7	6	0.542857	0.297222
fries	PM	7	J12	pantothenate	7	6	0.885714	0.0333333
fries	PM	7	J13	S-lactoylglutathione	7	6	0.314286	0.563889
fries	PM	7	J14	sucrose	7	6	-0.371429	0.497222
fries	PM	7	J15	1-linolenoylglycerol (18:3)	7	6	-0.0857143	0.919444
fries	PM	7	J16	adenylosuccinate	7	6	0.485714	0.355556
fries	PM	7	J17	galactitol (dulcitol)	7	6	-0.542857	0.297222
fries	PM	7	J18	N-arachidoyl-sphingosine (d18:1/20:0)*	7	6	0.485714	0.355556
fries	PM	7	J19	sphingomyelin (d18:2/16:0, d18:1/16:1)*	7	6	0.840668	0.0360576
fries	PM	7	J2	1-palmitoyl-2-arachidonoyl-GPE (16:0/20:4)*	7	6	-0.314286	0.563889
fries	PM	7	J3	1-stearoyl-GPS (18:0)*	7	6	0.0857143	0.919444
fries	PM	7	J4	4-hydroxybutyrate (GHB)	7	6	-0.257143	0.658333
fries	PM	7	J5	alpha-ketoglutarate	7	6	-0.0857143	0.919444
fries	PM	7	J6	choline	7	6	-0.314286	0.563889
fries	PM	7	J7	eicosapentaenoate (EPA; 20:5n3)	7	6	0.314286	0.563889
fries	PM	7	J8	glycerophosphoinositol*	7	6	0.0857143	0.919444
fries	PM	7	J9	isovalerylcarnitine (C5)	7	6	0.142857	0.802778
fries	PM	7	K1	1-(1-enyl-palmitoyl)-2-oleoyl-GPE (P-16:0/18:1)*	7	6	0.142857	0.802778
fries	PM	7	K10	methylsuccinate	7	6	-0.428571	0.419444
fries	PM	7	K11	N-palmitoyl-sphingosine (d18:1/16:0)	7	6	0.428571	0.419444
fries	PM	7	K12	pentadecanoylcarnitine (C15)*	7	6	0.0285714	1
fries	PM	7	K13	S-methylcysteine	7	6	0.485714	0.355556
fries	PM	7	K14	sulfate*	7	6	-0.314286	0.563889
fries	PM	7	K15	1-linoleoylglycerol (18:2)	7	6	-0.0857143	0.919444
fries	PM	7	K16	alpha-tocopherol	7	6	0.338062	0.512225
fries	PM	7	K17	gamma-glutamyl-alpha-lysine	7	6	-0.212512	0.686031
fries	PM	7	K19	sphingomyelin (d18:2/24:2)*	7	6	0.714286	0.136111
fries	PM	7	K2	1-palmitoyl-2-linoleoyl-GPC (16:0/18:2)	7	6	0.0857143	0.919444
fries	PM	7	K3	2-aminoadipate	7	6	0.0857143	0.919444
fries	PM	7	K4	4-hydroxyphenylpyruvate	7	6	-0.6	0.241667
fries	PM	7	K5	anserine	7	6	0.0857143	0.919444
fries	PM	7	K6	choline phosphate	7	6	-0.257143	0.658333
fries	PM	7	K7	eicosenoylcarnitine (C20:1)*	7	6	0.314286	0.563889
fries	PM	7	K8	glycerophosphorylcholine (GPC)	7	6	-0.142857	0.802778
fries	PM	7	K9	isovalerylglycine	7	6	0.314286	0.563889
fries	PM	7	L1	1-(1-enyl-palmitoyl)-2-palmitoyl-GPC (P-16:0/16:0)*	7	6	0.771429	0.102778
fries	PM	7	L10	myo-inositol	7	6	-0.0285714	1
fries	PM	7	L11	N-stearoyl-sphingosine (d18:1/18:0)*	7	6	0.142857	0.802778
fries	PM	7	L12	phenol sulfate	7	6	0.428571	0.419444
fries	PM	7	L13	S-methylmethionine	7	6	0.6	0.241667
fries	PM	7	L14	taurine	7	6	0.314286	0.563889
fries	PM	7	L15	1-methylimidazoleacetate	7	6	0.371429	0.497222
fries	PM	7	L16	arachidate (20:0)	7	6	-0.0285714	1
fries	PM	7	L17	gamma-glutamyl-epsilon-lysine	7	6	0.257143	0.658333
fries	PM	7	L18	N-palmitoyl-sphinganine (d18:0/16:0)	7	6	0.142857	0.802778
fries	PM	7	L19	stearate (18:0)	7	6	0.142857	0.802778
fries	PM	7	L2	1-palmitoyl-2-linoleoyl-GPE (16:0/18:2)	7	6	-0.0857143	0.919444
fries	PM	7	L3	2-aminoheptanoate	7	6	0.257143	0.658333
fries	PM	7	L4	4-methyl-2-oxopentanoate	7	6	-0.771429	0.102778
fries	PM	7	L5	arabitol/xylitol	7	6	-0.142857	0.802778
fries	PM	7	L6	cis-4-decenoylcarnitine (C10:1)	7	6	0.657143	0.175
fries	PM	7	L7	ergothioneine	7	6	-0.0285714	1
fries	PM	7	L8	glycine	7	6	-0.314286	0.563889
fries	PM	7	L9	kynurenine	7	6	-0.0857143	0.919444
fries	PM	7	M1	1-(1-enyl-palmitoyl)-GPC (P-16:0)*	7	6	0.0285714	1
fries	PM	7	M10	myristoleoylcarnitine (C14:1)*	7	6	0.714286	0.136111
fries	PM	7	M11	N6,N6,N6-trimethyllysine	7	6	-0.428571	0.419444
fries	PM	7	M12	phenylacetylcarnitine	7	6	-0.257143	0.658333
fries	PM	7	M13	salicylate	7	6	0.0857143	0.919444
fries	PM	7	M14	taurocyamine	7	6	0.542857	0.297222
fries	PM	7	M15	1-palmitoleoyl-2-linoleoyl-GPC (16:1/18:2)*	7	6	0.542857	0.297222
fries	PM	7	M16	beta-guanidinopropanoate	7	6	0.676123	0.140357
fries	PM	7	M17	gamma-glutamylglutamate	7	6	-0.724714	0.103243
fries	PM	7	M18	N-stearoyl-hexadecasphingosine (d17:1/18:0)*	7	6	0.142857	0.802778
fries	PM	7	M19	stearoyl-arachidonoyl-glycerol (18:0/20:4) [2]*	7	6	-0.0857143	0.919444
fries	PM	7	M2	1-palmitoyl-2-oleoyl-GPC (16:0/18:1)	7	6	0.371429	0.497222
fries	PM	7	M3	2-hydroxybutyrate/2-hydroxyisobutyrate	7	6	-0.2	0.713889
fries	PM	7	M4	4-methylcatechol sulfate	7	6	0.0857143	0.919444
fries	PM	7	M5	arabonate/xylonate	7	6	-0.542857	0.297222
fries	PM	7	M6	citrate	7	6	-0.257143	0.658333
fries	PM	7	M7	erythronate*	7	6	-0.657143	0.175
fries	PM	7	M8	guanidinoacetate	7	6	0.142857	0.802778
fries	PM	7	M9	lactate	7	6	0.0857143	0.919444
fries	PM	7	N1	1-(1-enyl-palmitoyl)-GPE (P-16:0)*	7	6	0.314286	0.563889
fries	PM	7	N10	myristoylcarnitine (C14)	7	6	0.314286	0.563889
fries	PM	7	N11	N6-acetyllysine	7	6	0.2	0.713889
fries	PM	7	N12	phenylacetylglycine	7	6	0.0857143	0.919444
fries	PM	7	N13	sarcosine	7	6	-0.0910765	0.863763
fries	PM	7	N14	threonate	7	6	-0.485714	0.355556
fries	PM	7	N15	10-heptadecenoate (17:1n7)	7	6	-0.257143	0.658333
fries	PM	7	N16	ceramide (d18:1/14:0, d16:1/16:0)*	7	6	0.142857	0.802778
fries	PM	7	N17	gamma-glutamylglycine	7	6	-0.771429	0.102778
fries	PM	7	N18	N-tetracosadienoyl-sphingosine (d18:1/24:2)*	7	6	0.257143	0.658333
fries	PM	7	N19	taurochenodeoxycholate	7	6	0.0857143	0.919444
fries	PM	7	N2	1-palmitoyl-2-oleoyl-GPE (16:0/18:1)	7	6	0.142857	0.802778
fries	PM	7	N3	2-hydroxyglutarate	7	6	-0.771429	0.102778
fries	PM	7	N4	5-(galactosylhydroxy)-L-lysine	7	6	-0.257143	0.658333
fries	PM	7	N5	arachidonate (20:4n6)	7	6	0.0285714	1
fries	PM	7	N6	citrulline	7	6	0.657143	0.175
fries	PM	7	N7	flavin adenine dinucleotide (FAD)	7	6	0.257143	0.658333
fries	PM	7	N8	guanosine	7	6	-0.257143	0.658333
fries	PM	7	N9	laurylcarnitine (C12)	7	6	0.0857143	0.919444
fries	PM	7	O1	1-(1-enyl-stearoyl)-2-arachidonoyl-GPE (P-18:0/20:4)*	7	6	0.142857	0.802778
fries	PM	7	O10	N-acetyl-aspartyl-glutamate (NAAG)	7	6	-0.828571	0.0583333
fries	PM	7	O11	N6-carboxymethyllysine	7	6	-0.0285714	1
fries	PM	7	O12	phenylalanine	7	6	0.0285714	1
fries	PM	7	O13	serine	7	6	-0.0857143	0.919444
fries	PM	7	O14	threonine	7	6	-0.428571	0.419444
fries	PM	7	O15	10-nonadecenoate (19:1n9)	7	6	-0.142857	0.802778
fries	PM	7	O17	gamma-glutamylleucine	7	6	-0.828571	0.0583333
fries	PM	7	O18	N1-methyladenosine	7	6	-0.142857	0.802778
fries	PM	7	O19	taurocholate	7	6	0.428571	0.419444
fries	PM	7	O2	1-palmitoyl-2-oleoyl-GPG (16:0/18:1)	7	6	0.371429	0.497222
fries	PM	7	O3	2-methylbutyrylcarnitine (C5)	7	6	-0.314286	0.563889
fries	PM	7	O4	5-methylthioadenosine (MTA)	7	6	-0.0285714	1
fries	PM	7	O5	arachidonoylcarnitine (C20:4)	7	6	-0.314286	0.563889
fries	PM	7	O6	creatine	7	6	-0.0285714	1
fries	PM	7	O7	fructose	7	6	-0.942857	0.0166667
fries	PM	7	O8	guanosine 5'- monophosphate (5'-GMP)	7	6	0.0857143	0.919444
fries	PM	7	O9	leucine	7	6	-0.0857143	0.919444
fries	PM	7	P1	1-(1-enyl-stearoyl)-2-linoleoyl-GPE (P-18:0/18:2)*	7	6	0.542857	0.297222
fries	PM	7	P10	N-acetylarginine	7	6	0.257143	0.658333
fries	PM	7	P11	nicotinamide	7	6	0.0857143	0.919444
fries	PM	7	P12	phenyllactate (PLA)	7	6	-0.2	0.713889
fries	PM	7	P13	spermidine	7	6	-0.657143	0.175
fries	PM	7	P14	tiglylcarnitine (C5:1-DC)	7	6	-0.2	0.713889
fries	PM	7	P15	13-HODE + 9-HODE	7	6	-0.542857	0.297222
fries	PM	7	P16	cis-urocanate	7	6	-0.142857	0.802778
fries	PM	7	P17	gamma-glutamylthreonine	7	6	-0.657143	0.175
fries	PM	7	P18	N1-methylinosine	7	6	-0.428571	0.419444
fries	PM	7	P19	thioproline	7	6	-0.371429	0.497222
fries	PM	7	P2	1-palmitoyl-2-oleoyl-GPI (16:0/18:1)*	7	6	0.542857	0.297222
fries	PM	7	P3	2-methylcitrate/homocitrate	7	6	0.485714	0.355556
fries	PM	7	P4	5-methyluridine (ribothymidine)	7	6	-0.142857	0.802778
fries	PM	7	P5	arachidoylcarnitine (C20)*	7	6	0.428571	0.419444
fries	PM	7	P6	creatine phosphate	7	6	0.0285714	1
fries	PM	7	P7	fumarate	7	6	0.314286	0.563889
fries	PM	7	P8	gulonate*	7	6	-0.6	0.241667
fries	PM	7	P9	leucylglycine	7	6	-0.142857	0.802778
fries	PM	7	Q1	1-(1-enyl-stearoyl)-2-oleoyl-GPE (P-18:0/18:1)	7	6	-0.0285714	1
fries	PM	7	Q10	N-acetylasparagine	7	6	-0.6	0.241667
fries	PM	7	Q11	nicotinamide adenine dinucleotide (NAD+)	7	6	-0.0285714	1
fries	PM	7	Q12	phosphate	7	6	0.2	0.713889
fries	PM	7	Q13	spermine	7	6	0.376851	0.461483
fries	PM	7	Q14	trans-4-hydroxyproline	7	6	-0.542857	0.297222
fries	PM	7	Q15	2,3-dihydroxyisovalerate	7	6	-0.0338062	0.94931
fries	PM	7	Q16	coenzyme A	7	6	0.2	0.713889
fries	PM	7	Q17	glycylleucine	7	6	0.130931	0.804726
fries	PM	7	Q18	nicotinamide adenine dinucleotide reduced (NADH)	7	6	-0.314286	0.563889
fries	PM	7	Q19	trans-urocanate	7	6	-0.142857	0.802778
fries	PM	7	Q2	1-palmitoyl-2-palmitoleoyl-GPC (16:0/16:1)*	7	6	0.257143	0.658333
fries	PM	7	Q3	2-oxoarginine*	7	6	0.0285714	1
fries	PM	7	Q4	5-oxoproline	7	6	-0.142857	0.802778
fries	PM	7	Q5	argininate*	7	6	0.371429	0.497222
fries	PM	7	Q6	creatinine	7	6	0.2	0.713889
fries	PM	7	Q7	gamma-glutamylglutamine	7	6	-0.314286	0.563889
fries	PM	7	Q8	heme	7	6	-0.2	0.713889
fries	PM	7	Q9	lidocaine	7	6	-0.144943	0.784108
fries	PM	7	R1	1-(1-enyl-stearoyl)-GPE (P-18:0)*	7	6	0.142857	0.802778
fries	PM	7	R10	N-acetylaspartate (NAA)	7	6	-0.828571	0.0583333
fries	PM	7	R11	nicotinamide N-oxide	7	6	-0.428571	0.419444
fries	PM	7	R12	phosphoenolpyruvate (PEP)	7	6	0.485714	0.355556
fries	PM	7	R13	sphinganine	7	6	0.314286	0.563889
fries	PM	7	R14	tricosanoyl sphingomyelin (d18:1/23:0)*	7	6	0.142857	0.802778
fries	PM	7	R15	2-aminophenol sulfate	7	6	0.0285714	1
fries	PM	7	R16	cysteine	7	6	-0.142857	0.802778
fries	PM	7	R17	glycylvaline	7	6	0.371429	0.497222
fries	PM	7	R18	nicotinamide ribonucleotide (NMN)	7	6	-0.257143	0.658333
fries	PM	7	R19	UDP-galactose	7	6	0.6	0.241667
fries	PM	7	R2	1-palmitoyl-2-stearoyl-GPC (16:0/18:0)	7	6	0.257143	0.658333
fries	PM	7	R3	3-(4-hydroxyphenyl)lactate	7	6	-0.314286	0.563889
fries	PM	7	R4	6-phosphogluconate	7	6	-0.0857143	0.919444
fries	PM	7	R5	arginine	7	6	-0.2	0.713889
fries	PM	7	R6	cytidine	7	6	0.0857143	0.919444
fries	PM	7	R7	gamma-glutamylhistidine	7	6	-0.0857143	0.919444
fries	PM	7	R8	hexanoylcarnitine (C6)	7	6	0.428571	0.419444
fries	PM	7	R9	lignoceroyl sphingomyelin (d18:1/24:0)	7	6	0.142857	0.802778
fries	PM	7	S1	1-arachidonoyl-GPE (20:4n6)*	7	6	-0.0285714	1
fries	PM	7	S10	N-acetylcarnosine	7	6	-0.2	0.713889
fries	PM	7	S11	O-methylcatechol sulfate	7	6	0.657143	0.175
fries	PM	7	S12	phosphoethanolamine	7	6	-0.371429	0.497222
fries	PM	7	S13	sphingomyelin (d18:0/18:0, d19:0/17:0)*	7	6	0.142857	0.802778
fries	PM	7	S14	trigonelline (N'-methylnicotinate)	7	6	0.485714	0.355556
fries	PM	7	S15	2-arachidonoylglycerol (20:4)	7	6	0.142857	0.802778
fries	PM	7	S16	cysteinylglycine	7	6	0.151794	0.774058
fries	PM	7	S17	guanosine 5'-triphosphate	7	6	-0.657143	0.175
fries	PM	7	S18	nicotinate	7	6	0.6	0.241667
fries	PM	7	S19	UDP-glucose	7	6	0.142857	0.802778
fries	PM	7	S2	1-palmitoyl-GPC (16:0)	7	6	-0.0857143	0.919444
fries	PM	7	S3	3-aminoisobutyrate	7	6	0.257143	0.658333
fries	PM	7	S4	7-hydroxycholesterol (alpha or beta)	7	6	-0.492805	0.320633
fries	PM	7	S5	argininosuccinate	7	6	-0.0857143	0.919444
fries	PM	7	S6	cytidine 5'-diphosphocholine	7	6	-0.314286	0.563889
fries	PM	7	S7	gamma-glutamylvaline	7	6	-0.828571	0.0583333
fries	PM	7	S8	hippurate	7	6	0.2	0.713889
fries	PM	7	S9	linolenoylcarnitine (C18:3)*	7	6	0.885714	0.0333333
fries	PM	7	T1	1-arachidonoyl-GPI (20:4)*	7	6	-0.142857	0.802778
fries	PM	7	T10	N-acetylglucosaminylasparagine	7	6	-0.2	0.713889
fries	PM	7	T11	octanoylcarnitine (C8)	7	6	0.257143	0.658333
fries	PM	7	T12	pipecolate	7	6	0.314286	0.563889
fries	PM	7	T13	sphingomyelin (d18:1/14:0, d16:1/16:0)*	7	6	0.257143	0.658333
fries	PM	7	T14	trimethylamine N-oxide	7	6	0.657143	0.175
fries	PM	7	T15	2-hydroxy-3-methylvalerate	7	6	-0.845154	0.0341094
fries	PM	7	T16	cytidine diphosphate	7	6	0.142857	0.802778
fries	PM	7	T17	histidine methyl ester	7	6	0.2	0.713889
fries	PM	7	T18	O-methyltyrosine	7	6	0.0285714	1
fries	PM	7	T19	umbelliferone sulfate	7	6	-0.0857143	0.919444
fries	PM	7	T2	1-palmitoyl-GPE (16:0)	7	6	-0.0857143	0.919444
fries	PM	7	T3	3-hydroxy-3-methylglutarate	7	6	-0.657143	0.175
fries	PM	7	T4	acetylcarnitine (C2)	7	6	-0.371429	0.497222
fries	PM	7	T5	asparagine	7	6	-0.428571	0.419444
fries	PM	7	T6	cytidine 5'-monophosphate (5'-CMP)	7	6	-0.542857	0.297222
fries	PM	7	T7	glucosamine-6-phosphate	7	6	-0.142857	0.802778
fries	PM	7	T8	histamine	7	6	0.142857	0.802778
fries	PM	7	T9	linoleoyl ethanolamide	7	6	-0.0285714	1
fries	PM	7	U1	1-linoleoyl-2-arachidonoyl-GPC (18:2/20:4n6)*	7	6	0.371429	0.497222
fries	PM	7	U10	N-acetylglutamate	7	6	0.542857	0.297222
fries	PM	7	U11	oleoyl ethanolamide	7	6	0.6	0.241667
fries	PM	7	U12	proline	7	6	-0.257143	0.658333
fries	PM	7	U13	sphingomyelin (d18:1/15:0, d16:1/17:0)*	7	6	-0.0857143	0.919444
fries	PM	7	U14	tryptophan	7	6	0.2	0.713889
fries	PM	7	U15	2-linoleoylglycerol (18:2)	7	6	0.0857143	0.919444
fries	PM	7	U16	cytidine triphosphate	7	6	0.257143	0.658333
fries	PM	7	U17	indoleacrylate	7	6	0.0285714	1
fries	PM	7	U18	oleate/vaccenate (18:1)	7	6	-0.142857	0.802778
fries	PM	7	U19	uracil	7	6	-0.550782	0.257369
fries	PM	7	U2	1-stearoyl-2-arachidonoyl-GPC (18:0/20:4)	7	6	0.142857	0.802778
fries	PM	7	U3	3-hydroxybutyrate (BHBA)	7	6	-0.485714	0.355556
fries	PM	7	U4	acetylphosphate	7	6	-0.2	0.713889
fries	PM	7	U5	aspartate	7	6	0.142857	0.802778
fries	PM	7	U6	cytidine 5'-monophospho-N-acetylneuraminic acid	7	6	-0.885714	0.0333333
fries	PM	7	U7	glucose	7	6	-0.485714	0.355556
fries	PM	7	U8	histidine	7	6	0.0857143	0.919444
fries	PM	7	U9	linoleoyl-linolenoyl-glycerol (18:2/18:3) [2]*	7	6	0.142857	0.802778
fries	PM	7	V1	1-linoleoyl-2-linolenoyl-GPC (18:2/18:3)*	7	6	0.771429	0.102778
fries	PM	7	V10	N-acetylglutamine	7	6	-0.0857143	0.919444
fries	PM	7	V11	oleoyl-arachidonoyl-glycerol (18:1/20:4) [2]*	7	6	0.771429	0.102778
fries	PM	7	V12	prolylglycine	7	6	0.2	0.713889
fries	PM	7	V13	sphingomyelin (d18:1/17:0, d17:1/18:0, d19:1/16:0)	7	6	0.542857	0.297222
fries	PM	7	V14	tryptophan betaine	7	6	0.257143	0.658333
fries	PM	7	V15	2-methylmalonylcarnitine (C4-DC)	7	6	0.0285714	1
fries	PM	7	V16	dehydroascorbate	7	6	0.542857	0.297222
fries	PM	7	V17	Isobar: fructose 1,6-diphosphate, glucose 1,6-diphosphate, myo-inositol 1,4 or 1,3-diphosphate	7	6	0.257143	0.658333
fries	PM	7	V18	oleoyl-linolenoyl-glycerol (18:1/18:3) [2]*	7	6	0.542857	0.297222
fries	PM	7	V19	uridine 5'-diphosphate (UDP)	7	6	0.257143	0.658333
fries	PM	7	V2	1-stearoyl-2-arachidonoyl-GPE (18:0/20:4)	7	6	0.142857	0.802778
fries	PM	7	V3	3-hydroxybutyrylcarnitine (1)	7	6	-0.714286	0.136111
fries	PM	7	V4	aconitate [cis or trans]	7	6	-0.428571	0.419444
fries	PM	7	V5	azelate (nonanedioate)	7	6	-0.657143	0.175
fries	PM	7	V6	cytidine-5'-diphosphoethanolamine	7	6	-0.771429	0.102778
fries	PM	7	V7	glucose 6-phosphate	7	6	-0.2	0.713889
fries	PM	7	V8	homoarginine	7	6	0.828571	0.0583333
fries	PM	7	V9	linoleoylcarnitine (C18:2)*	7	6	0.428571	0.419444
fries	PM	7	W1	1-linoleoyl-GPC (18:2)	7	6	-0.485714	0.355556
fries	PM	7	W10	N-acetylmethionine	7	6	0.428571	0.419444
fries	PM	7	W11	oleoylcarnitine (C18:1)	7	6	0.657143	0.175
fries	PM	7	W12	propionylcarnitine (C3)	7	6	0.142857	0.802778
fries	PM	7	W13	sphingomyelin (d18:1/19:0, d19:1/18:0)*	7	6	0.257143	0.658333
fries	PM	7	W14	tyrosine	7	6	-0.142857	0.802778
fries	PM	7	W15	2-palmitoleoyl-GPC (16:1)*	7	6	-0.144943	0.784108
fries	PM	7	W16	dimethyl sulfone	7	6	0.142857	0.802778
fries	PM	7	W17	isobutyrylglycine	7	6	-0.492805	0.320633
fries	PM	7	W18	palmitate (16:0)	7	6	-0.0857143	0.919444
fries	PM	7	W19	uridine 5'-triphosphate (UTP)	7	6	0.0285714	1
fries	PM	7	W2	1-stearoyl-2-arachidonoyl-GPI (18:0/20:4)	7	6	0.142857	0.802778
fries	PM	7	W3	3-hydroxybutyrylcarnitine (2)	7	6	0.6	0.241667
fries	PM	7	W4	adenine	7	6	-0.6	0.241667
fries	PM	7	W5	behenoyl sphingomyelin (d18:1/22:0)*	7	6	0.142857	0.802778
fries	PM	7	W6	decanoylcarnitine (C10)	7	6	0.0285714	1
fries	PM	7	W7	glucuronate	7	6	-0.0857143	0.919444
fries	PM	7	W8	homocarnosine	7	6	-0.0857143	0.919444
fries	PM	7	W9	lysine	7	6	-0.771429	0.102778
fries	PM	7	X1	1-linoleoyl-GPE (18:2)*	7	6	-0.542857	0.297222
fries	PM	7	X10	N-acetylmethionine sulfoxide	7	6	0.0285714	1
fries	PM	7	X11	ophthalmate	7	6	0.0857143	0.919444
fries	PM	7	X12	pseudouridine	7	6	-0.0857143	0.919444
fries	PM	7	X13	sphingomyelin (d18:1/20:0, d16:1/22:0)*	7	6	0.142857	0.802778
fries	PM	7	X14	UDP-N-acetylglucosamine/galactosamine	7	6	0.6	0.241667
fries	PM	7	X15	3-hydroxyoctanoate	7	6	0.637748	0.173071
fries	PM	7	X16	docosahexaenoylcarnitine (C22:6)*	7	6	0.542857	0.297222
fries	PM	7	X17	kynurenate	7	6	-0.885714	0.0333333
fries	PM	7	X18	palmitoleate (16:1n7)	7	6	-0.257143	0.658333
fries	PM	7	X19	valerate	7	6	0.550782	0.257369
fries	PM	7	X2	1-stearoyl-2-arachidonoyl-GPS (18:0/20:4)	7	6	-0.428571	0.419444
fries	PM	7	X3	3-hydroxyhippurate	7	6	-0.0285714	1
fries	PM	7	X4	adenosine	7	6	-0.257143	0.658333
fries	PM	7	X5	benzoate	7	6	-0.257143	0.658333
fries	PM	7	X6	deoxycarnitine	7	6	-0.371429	0.497222
fries	PM	7	X7	glutamate	7	6	-0.0285714	1
fries	PM	7	X8	homocitrulline	7	6	0.2	0.713889
fries	PM	7	X9	malate	7	6	0.6	0.241667
fries	PM	7	Y1	1-methylguanidine	7	6	0.714286	0.136111
fries	PM	7	Y10	N-acetylneuraminate	7	6	-0.771429	0.102778
fries	PM	7	Y11	ornithine	7	6	0.2	0.713889
fries	PM	7	Y12	putrescine	7	6	-0.657143	0.175
fries	PM	7	Y13	sphingomyelin (d18:1/21:0, d17:1/22:0, d16:1/23:0)*	7	6	-0.0857143	0.919444
fries	PM	7	Y14	urate	7	6	0.0857143	0.919444
fries	PM	7	Y15	3-hydroxyphenylacetatoylcarnitine	7	6	-0.0338062	0.94931
fries	PM	7	Y16	docosatrienoylcarnitine (C22:3)*	7	6	0.0285714	1
fries	PM	7	Y17	linoleate (18:2n6)	7	6	-0.371429	0.497222
fries	PM	7	Y18	palmitoleoyl-linoleoyl-glycerol (16:1/18:2) [1]*	7	6	0.637748	0.173071
fries	PM	7	Y19	valylleucine	7	6	0.2	0.713889
fries	PM	7	Y2	1-stearoyl-2-linoleoyl-GPC (18:0/18:2)*	7	6	0.314286	0.563889
fries	PM	7	Y3	3-hydroxyisobutyrate	7	6	-0.2	0.713889
fries	PM	7	Y4	adenosine 3',5'-diphosphate	7	6	0.371429	0.497222
fries	PM	7	Y5	benzoylcarnitine*	7	6	-0.0285714	1
fries	PM	7	Y6	diacylglycerol (16:1/18:2 [2], 16:0/18:3 [1])*	7	6	0.142857	0.802778
fries	PM	7	Y7	glutamate, gamma-methyl ester	7	6	-0.657143	0.175
fries	PM	7	Y8	homostachydrine*	7	6	0.828571	0.0583333
fries	PM	7	Y9	malonylcarnitine	7	6	0.542857	0.297222
fries	PM	7	Z1	1-methylhistamine	7	6	0.0857143	0.919444
fries	PM	7	Z10	N-acetylphenylalanine	7	6	-0.6	0.241667
fries	PM	7	Z11	orotate	7	6	-0.142857	0.802778
fries	PM	7	Z12	pyridoxal phosphate	7	6	-0.0857143	0.919444
fries	PM	7	Z13	sphingomyelin (d18:1/22:1, d18:2/22:0, d16:1/24:1)*	7	6	0.257143	0.658333
fries	PM	7	Z14	urea	7	6	-0.0285714	1
fries	PM	7	Z15	3-phenylpropionate (hydrocinnamate)	7	6	-0.0857143	0.919444
fries	PM	7	Z16	dodecanedioate	7	6	-0.428571	0.419444
fries	PM	7	Z17	linolenate [alpha or gamma; (18:3n3 or 6)]	7	6	-0.257143	0.658333
fries	PM	7	Z18	palmitoyl-linolenoyl-glycerol (16:0/18:3) [2]*	7	6	0.542857	0.297222
fries	PM	7	Z2	1-stearoyl-2-linoleoyl-GPE (18:0/18:2)*	7	6	0.657143	0.175
fries	PM	7	Z3	3-indoxyl sulfate	7	6	0.142857	0.802778
fries	PM	7	Z4	adenosine 5'-diphosphate (ADP)	7	6	-0.0857143	0.919444
fries	PM	7	Z5	beta-citrylglutamate	7	6	0.0857143	0.919444
fries	PM	7	Z6	dihomo-linoleate (20:2n6)	7	6	-0.257143	0.658333
fries	PM	7	Z7	glutamine	7	6	0.0285714	1
fries	PM	7	Z8	hydroquinone sulfate	7	6	0.428571	0.419444
fries	PM	7	Z9	maltose	7	6	-0.142857	0.802778
fries	VF	7	A1	1,2-dilinoleoyl-GPC (18:2/18:2)	7	6	0.257143	0.658333
fries	VF	7	A10	maltotetraose	7	6	0.257143	0.658333
fries	VF	7	A11	N-acetylserine	7	6	-0.6	0.241667
fries	VF	7	A12	orotidine	7	6	-0.698253	0.122839
fries	VF	7	A13	pyridoxamine phosphate	7	6	0.2	0.713889
fries	VF	7	A14	sphingomyelin (d18:1/24:1, d18:2/24:0)*	7	6	-0.428571	0.419444
fries	VF	7	A15	uridine	7	6	0.0285714	1
fries	VF	7	A16	3-ureidoisobutyrate	7	6	-0.144943	0.784108
fries	VF	7	A17	ectoine	7	6	0.0910765	0.863763
fries	VF	7	A18	linoleoyl-linolenoyl-glycerol (18:2/18:3) [1]*	7	6	0.314286	0.563889
fries	VF	7	A19	pantetheine	7	6	-0.485714	0.355556
fries	VF	7	A2	1-methylhistidine	7	6	-0.542857	0.297222
fries	VF	7	A3	1-stearoyl-2-linoleoyl-GPI (18:0/18:2)	7	6	-0.428571	0.419444
fries	VF	7	A4	3-methoxytyrosine	7	6	-0.828571	0.0583333
fries	VF	7	A5	adenosine 5'-monophosphate (AMP)	7	6	-0.257143	0.658333
fries	VF	7	A6	beta-hydroxyisovalerate	7	6	-0.885714	0.0333333
fries	VF	7	A7	dihomo-linolenate (20:3n3 or n6)	7	6	-0.314286	0.563889
fries	VF	7	A8	glutarate (pentanedioate)	7	6	0.371429	0.497222
fries	VF	7	A9	hypotaurine	7	6	-0.0285714	1
fries	VF	7	B1	1,2-dilinoleoyl-GPE (18:2/18:2)*	7	6	-0.0857143	0.919444
fries	VF	7	B10	maltotriose	7	6	0.0857143	0.919444
fries	VF	7	B11	N-acetyltaurine	7	6	-0.542857	0.297222
fries	VF	7	B12	p-cresol sulfate	7	6	-0.542857	0.297222
fries	VF	7	B13	pyridoxate	7	6	-0.828571	0.0583333
fries	VF	7	B14	sphingomyelin (d18:2/23:0, d18:1/23:1, d17:1/24:1)*	7	6	-0.542857	0.297222
fries	VF	7	B15	uridine 5'-monophosphate (UMP)	7	6	0.371429	0.497222
fries	VF	7	B16	4-acetylphenol sulfate	7	6	-0.371429	0.497222
fries	VF	7	B17	eicosenoate (20:1)	7	6	0.142857	0.802778
fries	VF	7	B19	phenylalanylalanine	7	6	-0.428571	0.419444
fries	VF	7	B2	1-oleoyl-2-linoleoyl-GPC (18:1/18:2)*	7	6	-0.885714	0.0333333
fries	VF	7	B3	1-stearoyl-2-linoleoyl-GPS (18:0/18:2)	7	6	0.0857143	0.919444
fries	VF	7	B4	3-methyl-2-oxobutyrate	7	6	0.142857	0.802778
fries	VF	7	B5	adipoylcarnitine (C6-DC)	7	6	0.0857143	0.919444
fries	VF	7	B6	beta-hydroxyisovaleroylcarnitine	7	6	0.657143	0.175
fries	VF	7	B7	dihomo-linolenoylcarnitine (20:3n3 or 6)*	7	6	-0.666737	0.14809
fries	VF	7	B8	glutarylcarnitine (C5-DC)	7	6	0.771429	0.102778
fries	VF	7	B9	hypoxanthine	7	6	0.142857	0.802778
fries	VF	7	C1	1,2-dipalmitoyl-GPC (16:0/16:0)	7	6	0.257143	0.658333
fries	VF	7	C10	mannitol/sorbitol	7	6	-0.257143	0.658333
fries	VF	7	C11	N-acetylthreonine	7	6	-0.371429	0.497222
fries	VF	7	C12	p-cresol-glucuronide*	7	6	-0.942857	0.0166667
fries	VF	7	C13	pyroglutamine*	7	6	-0.257143	0.658333
fries	VF	7	C14	sphingomyelin (d18:2/24:1, d18:1/24:2)*	7	6	0.142857	0.802778
fries	VF	7	C15	valine	7	6	0.257143	0.658333
fries	VF	7	C16	4-hydroxyhippurate	7	6	-0.657143	0.175
fries	VF	7	C17	erucate (22:1n9)	7	6	-0.0857143	0.919444
fries	VF	7	C18	methionine	7	6	-0.257143	0.658333
fries	VF	7	C19	phosphopantetheine	7	6	-0.257143	0.658333
fries	VF	7	C2	1-oleoyl-2-linoleoyl-GPE (18:1/18:2)*	7	6	-0.371429	0.497222
fries	VF	7	C3	1-stearoyl-2-oleoyl-GPC (18:0/18:1)	7	6	-0.657143	0.175
fries	VF	7	C4	3-methyl-2-oxovalerate	7	6	-0.657143	0.175
fries	VF	7	C5	adrenoylcarnitine (C22:4)*	7	6	-0.0285714	1
fries	VF	7	C6	betaine	7	6	-1	0.00277778
fries	VF	7	C7	dihomo-linoleoylcarnitine (C20:2)*	7	6	-0.2	0.713889
fries	VF	7	C8	glutathione, oxidized (GSSG)	7	6	0.371429	0.497222
fries	VF	7	C9	imidazole lactate	7	6	-0.714286	0.136111
fries	VF	7	D1	1,2-dipalmitoyl-GPE (16:0/16:0)*	7	6	0.257143	0.658333
fries	VF	7	D10	mannose	7	6	-0.314286	0.563889
fries	VF	7	D11	N-delta-acetylornithine	7	6	-0.714286	0.136111
fries	VF	7	D12	palmitoleoylcarnitine (C16:1)*	7	6	-0.771429	0.102778
fries	VF	7	D13	pyruvate	7	6	-0.428571	0.419444
fries	VF	7	D14	sphingosine	7	6	-0.542857	0.297222
fries	VF	7	D15	xanthine	7	6	-0.0857143	0.919444
fries	VF	7	D16	5-aminovalerate	7	6	-0.142857	0.802778
fries	VF	7	D17	erucoylcarnitine (C22:1)*	7	6	0.27323	0.600355
fries	VF	7	D18	myristoyl dihydrosphingomyelin (d18:0/14:0)*	7	6	-0.257143	0.658333
fries	VF	7	D19	quinolinate	7	6	-0.0857143	0.919444
fries	VF	7	D2	1-oleoyl-GPC (18:1)	7	6	-0.428571	0.419444
fries	VF	7	D3	1-stearoyl-2-oleoyl-GPE (18:0/18:1)	7	6	-0.714286	0.136111
fries	VF	7	D4	3-methylglutarylcarnitine (2)	7	6	-0.142857	0.802778
fries	VF	7	D5	AICA ribonucleotide	7	6	-0.0857143	0.919444
fries	VF	7	D6	butyrylcarnitine (C4)	7	6	-0.485714	0.355556
fries	VF	7	D7	dihydroxyacetone phosphate (DHAP)	7	6	-0.371429	0.497222
fries	VF	7	D8	glutathione, reduced (GSH)	7	6	0.2	0.713889
fries	VF	7	D9	indolelactate	7	6	-0.657143	0.175
fries	VF	7	E1	1-(1-enyl-oleoyl)-GPE (P-18:1)*	7	6	-0.485714	0.355556
fries	VF	7	E10	mannose-6-phosphate	7	6	-0.257143	0.658333
fries	VF	7	E12	palmitoyl dihydrosphingomyelin (d18:0/16:0)*	7	6	-0.257143	0.658333
fries	VF	7	E13	quinate	7	6	-0.657143	0.175
fries	VF	7	E14	stachydrine	7	6	-0.6	0.241667
fries	VF	7	E15	1,5-anhydroglucitol (1,5-AG)	7	6	0.771429	0.102778
fries	VF	7	E16	6-hydroxyindole sulfate	7	6	0.0857143	0.919444
fries	VF	7	E17	erythritol	7	6	-0.371429	0.497222
fries	VF	7	E18	N-acetylalanine	7	6	-0.542857	0.297222
fries	VF	7	E19	ribose 5-phosphate	7	6	-0.0857143	0.919444
fries	VF	7	E2	1-oleoyl-GPE (18:1)	7	6	0.257143	0.658333
fries	VF	7	E3	1-stearoyl-2-oleoyl-GPI (18:0/18:1)*	7	6	-0.714286	0.136111
fries	VF	7	E4	3-phosphoglycerate	7	6	0.257143	0.658333
fries	VF	7	E5	alanine	7	6	-0.542857	0.297222
fries	VF	7	E6	C-glycosyltryptophan	7	6	0.0857143	0.919444
fries	VF	7	E7	dimethylarginine (SDMA + ADMA)	7	6	-0.371429	0.497222
fries	VF	7	E8	glycerate	7	6	0.2	0.713889
fries	VF	7	E9	indolepropionate	7	6	-0.828571	0.0583333
fries	VF	7	F1	1-(1-enyl-palmitoyl)-2-arachidonoyl-GPC (P-16:0/20:4)*	7	6	0.257143	0.658333
fries	VF	7	F10	margaroylcarnitine*	7	6	-0.314286	0.563889
fries	VF	7	F11	N-formylanthranilic acid	7	6	0.771429	0.102778
fries	VF	7	F12	palmitoyl ethanolamide	7	6	-0.0857143	0.919444
fries	VF	7	F13	ribonate	7	6	0.314286	0.563889
fries	VF	7	F14	stearoyl sphingomyelin (d18:1/18:0)	7	6	0.371429	0.497222
fries	VF	7	F15	1-(1-enyl-oleoyl)-2-linoleoyl-GPE (P-18:1/18:2)*	7	6	-0.542857	0.297222
fries	VF	7	F16	6-oxopiperidine-2-carboxylate	7	6	0.257143	0.658333
fries	VF	7	F17	ethylmalonate	7	6	-0.314286	0.563889
fries	VF	7	F18	N-acetylglycine	7	6	-0.428571	0.419444
fries	VF	7	F19	S-adenosylmethionine (SAM)	7	6	0.0285714	1
fries	VF	7	F2	1-palmitoleoyl-2-linolenoyl-GPC (16:1/18:3)*	7	6	-0.257143	0.658333
fries	VF	7	F3	1-stearoyl-2-oleoyl-GPS (18:0/18:1)	7	6	-0.485714	0.355556
fries	VF	7	F4	3-ureidopropionate	7	6	-0.6	0.241667
fries	VF	7	F5	allantoic acid	7	6	-0.231908	0.658374
fries	VF	7	F6	carnitine	7	6	0.2	0.713889
fries	VF	7	F7	dimethylglycine	7	6	-0.6	0.241667
fries	VF	7	F8	glycerol	7	6	-0.0285714	1
fries	VF	7	F9	inosine	7	6	0.257143	0.658333
fries	VF	7	G1	1-(1-enyl-palmitoyl)-2-arachidonoyl-GPE (P-16:0/20:4)*	7	6	-0.0857143	0.919444
fries	VF	7	G10	methionine sulfone	7	6	-0.314286	0.563889
fries	VF	7	G11	N-formylmethionine	7	6	-0.657143	0.175
fries	VF	7	G12	palmitoyl sphingomyelin (d18:1/16:0)	7	6	-0.0857143	0.919444
fries	VF	7	G13	ribose 1-phosphate	7	6	0.142857	0.802778
fries	VF	7	G14	stearoylcarnitine (C18)	7	6	-0.771429	0.102778
fries	VF	7	G15	1-(1-enyl-palmitoyl)-2-palmitoleoyl-GPC (P-16:0/16:1)*	7	6	-0.657143	0.175
fries	VF	7	G16	7-alpha-hydroxy-3-oxo-4-cholestenoate (7-Hoca)	7	6	-0.637748	0.173071
fries	VF	7	G17	ferulic acid 4-sulfate	7	6	0.0857143	0.919444
fries	VF	7	G18	N-acetylisoleucine	7	6	-0.27323	0.600355
fries	VF	7	G19	S-methylcysteine sulfoxide	7	6	0.0857143	0.919444
fries	VF	7	G2	1-palmitoleoyl-GPC (16:1)*	7	6	0.130931	0.804726
fries	VF	7	G3	1-stearoyl-GPC (18:0)	7	6	-0.371429	0.497222
fries	VF	7	G4	4-ethylphenylsulfate	7	6	-0.6	0.241667
fries	VF	7	G5	allantoin	7	6	-0.657143	0.175
fries	VF	7	G6	carnosine	7	6	-0.257143	0.658333
fries	VF	7	G7	docosahexaenoate (DHA; 22:6n3)	7	6	-0.771429	0.102778
fries	VF	7	G8	glycerol 3-phosphate	7	6	0.257143	0.658333
fries	VF	7	G9	inosine 5'-monophosphate (IMP)	7	6	-0.142857	0.802778
fries	VF	7	H1	1-(1-enyl-palmitoyl)-2-linoleoyl-GPC (P-16:0/18:2)*	7	6	0.0285714	1
fries	VF	7	H10	methionine sulfoxide	7	6	-0.714286	0.136111
fries	VF	7	H11	N-glycolylneuraminate	7	6	0.0303588	0.954476
fries	VF	7	H12	palmitoyl-linoleoyl-glycerol (16:0/18:2) [2]*	7	6	0.0857143	0.919444
fries	VF	7	H13	ribulose/xylulose 5-phosphate	7	6	-0.371429	0.497222
fries	VF	7	H14	succinate	7	6	0.0285714	1
fries	VF	7	H15	1-arachidonylglycerol (20:4)	7	6	0.771429	0.102778
fries	VF	7	H16	adenosine 3',5'-cyclic monophosphate (cAMP)	7	6	-0.371429	0.497222
fries	VF	7	H17	flavin mononucleotide (FMN)	7	6	-0.542857	0.297222
fries	VF	7	H18	N-acetylleucine	7	6	-0.212512	0.686031
fries	VF	7	H19	S-methylglutathione	7	6	-0.371429	0.497222
fries	VF	7	H2	1-palmitoyl-2-alpha-linolenoyl-GPC (16:0/18:3n3)*	7	6	-0.485714	0.355556
fries	VF	7	H3	1-stearoyl-GPE (18:0)	7	6	-0.428571	0.419444
fries	VF	7	H4	4-guanidinobutanoate	7	6	0.2	0.713889
fries	VF	7	H5	alpha-hydroxyisocaproate	7	6	-0.576818	0.230732
fries	VF	7	H6	catechol sulfate	7	6	-0.542857	0.297222
fries	VF	7	H7	docosapentaenoate (n3 DPA; 22:5n3)	7	6	-0.714286	0.136111
fries	VF	7	H8	glycerophosphoethanolamine	7	6	-0.371429	0.497222
fries	VF	7	H9	isobutyrylcarnitine (C4)	7	6	-0.485714	0.355556
fries	VF	7	I1	1-(1-enyl-palmitoyl)-2-linoleoyl-GPE (P-16:0/18:2)*	7	6	-0.428571	0.419444
fries	VF	7	I10	methyl glucopyranoside (alpha + beta)	7	6	-0.0285714	1
fries	VF	7	I11	N-methylalanine	7	6	-0.6	0.241667
fries	VF	7	I12	palmitoylcarnitine (C16)	7	6	-0.542857	0.297222
fries	VF	7	I13	S-adenosylhomocysteine (SAH)	7	6	-0.2	0.713889
fries	VF	7	I14	succinylcarnitine (C4-DC)	7	6	-0.0857143	0.919444
fries	VF	7	I15	1-linolenoyl-GPC (18:3)*	7	6	-0.257143	0.658333
fries	VF	7	I16	adenosine 5'-diphosphoribose (ADP-ribose)	7	6	-0.142857	0.802778
fries	VF	7	I17	fructose-6-phosphate	7	6	-0.428571	0.419444
fries	VF	7	I18	N-acetylputrescine	7	6	-0.428571	0.419444
fries	VF	7	I19	saccharopine	7	6	0.257143	0.658333
fries	VF	7	I2	1-palmitoyl-2-arachidonoyl-GPC (16:0/20:4n6)	7	6	0.0285714	1
fries	VF	7	I3	1-stearoyl-GPI (18:0)	7	6	0.542857	0.297222
fries	VF	7	I4	4-hydroxy-nonenal-glutathione	7	6	0.428571	0.419444
fries	VF	7	I5	alpha-hydroxyisovalerate	7	6	-0.657143	0.175
fries	VF	7	I6	cholesterol	7	6	0.0285714	1
fries	VF	7	I7	docosapentaenoylcarnitine (C22:5n3)*	7	6	-0.542857	0.297222
fries	VF	7	I8	glycerophosphoglycerol	7	6	-0.257143	0.658333
fries	VF	7	I9	isoleucine	7	6	-0.0857143	0.919444
fries	VF	7	J1	1-(1-enyl-palmitoyl)-2-oleoyl-GPC (P-16:0/18:1)*	7	6	-0.485714	0.355556
fries	VF	7	J10	methylphosphate	7	6	0.0857143	0.919444
fries	VF	7	J11	N-methylproline	7	6	0.142857	0.802778
fries	VF	7	J12	pantothenate	7	6	-0.657143	0.175
fries	VF	7	J13	S-lactoylglutathione	7	6	0.257143	0.658333
fries	VF	7	J14	sucrose	7	6	0.0857143	0.919444
fries	VF	7	J15	1-linolenoylglycerol (18:3)	7	6	-0.371429	0.497222
fries	VF	7	J16	adenylosuccinate	7	6	-0.0857143	0.919444
fries	VF	7	J17	galactitol (dulcitol)	7	6	0.314286	0.563889
fries	VF	7	J18	N-arachidoyl-sphingosine (d18:1/20:0)*	7	6	-0.428571	0.419444
fries	VF	7	J19	sphingomyelin (d18:2/16:0, d18:1/16:1)*	7	6	-0.318874	0.537901
fries	VF	7	J2	1-palmitoyl-2-arachidonoyl-GPE (16:0/20:4)*	7	6	0.0285714	1
fries	VF	7	J3	1-stearoyl-GPS (18:0)*	7	6	-0.542857	0.297222
fries	VF	7	J4	4-hydroxybutyrate (GHB)	7	6	-0.542857	0.297222
fries	VF	7	J5	alpha-ketoglutarate	7	6	-0.428571	0.419444
fries	VF	7	J6	choline	7	6	-0.0857143	0.919444
fries	VF	7	J7	eicosapentaenoate (EPA; 20:5n3)	7	6	-0.428571	0.419444
fries	VF	7	J8	glycerophosphoinositol*	7	6	-0.540899	0.267778
fries	VF	7	J9	isovalerylcarnitine (C5)	7	6	0.0857143	0.919444
fries	VF	7	K1	1-(1-enyl-palmitoyl)-2-oleoyl-GPE (P-16:0/18:1)*	7	6	-0.6	0.241667
fries	VF	7	K10	methylsuccinate	7	6	-0.771429	0.102778
fries	VF	7	K11	N-palmitoyl-sphingosine (d18:1/16:0)	7	6	0.314286	0.563889
fries	VF	7	K12	pentadecanoylcarnitine (C15)*	7	6	0.0285714	1
fries	VF	7	K13	S-methylcysteine	7	6	-0.0857143	0.919444
fries	VF	7	K14	sulfate*	7	6	-0.0857143	0.919444
fries	VF	7	K15	1-linoleoylglycerol (18:2)	7	6	0.6	0.241667
fries	VF	7	K16	alpha-tocopherol	7	6	-0.666737	0.14809
fries	VF	7	K17	gamma-glutamyl-alpha-lysine	7	6	-0.371429	0.497222
fries	VF	7	K19	sphingomyelin (d18:2/24:2)*	7	6	-0.371429	0.497222
fries	VF	7	K2	1-palmitoyl-2-linoleoyl-GPC (16:0/18:2)	7	6	-0.142857	0.802778
fries	VF	7	K3	2-aminoadipate	7	6	0.314286	0.563889
fries	VF	7	K4	4-hydroxyphenylpyruvate	7	6	-0.142857	0.802778
fries	VF	7	K5	anserine	7	6	0.885714	0.0333333
fries	VF	7	K6	choline phosphate	7	6	-0.657143	0.175
fries	VF	7	K7	eicosenoylcarnitine (C20:1)*	7	6	-0.371429	0.497222
fries	VF	7	K8	glycerophosphorylcholine (GPC)	7	6	0.142857	0.802778
fries	VF	7	K9	isovalerylglycine	7	6	-0.257143	0.658333
fries	VF	7	L1	1-(1-enyl-palmitoyl)-2-palmitoyl-GPC (P-16:0/16:0)*	7	6	-0.142857	0.802778
fries	VF	7	L10	myo-inositol	7	6	-0.314286	0.563889
fries	VF	7	L11	N-stearoyl-sphingosine (d18:1/18:0)*	7	6	-0.542857	0.297222
fries	VF	7	L12	phenol sulfate	7	6	-0.485714	0.355556
fries	VF	7	L13	S-methylmethionine	7	6	-0.771429	0.102778
fries	VF	7	L14	taurine	7	6	-0.2	0.713889
fries	VF	7	L15	1-methylimidazoleacetate	7	6	-0.257143	0.658333
fries	VF	7	L16	arachidate (20:0)	7	6	-0.0857143	0.919444
fries	VF	7	L17	gamma-glutamyl-epsilon-lysine	7	6	0.0285714	1
fries	VF	7	L18	N-palmitoyl-sphinganine (d18:0/16:0)	7	6	-0.392792	0.441113
fries	VF	7	L19	stearate (18:0)	7	6	-0.0857143	0.919444
fries	VF	7	L2	1-palmitoyl-2-linoleoyl-GPE (16:0/18:2)	7	6	-0.2	0.713889
fries	VF	7	L3	2-aminoheptanoate	7	6	0.142857	0.802778
fries	VF	7	L4	4-methyl-2-oxopentanoate	7	6	-0.542857	0.297222
fries	VF	7	L5	arabitol/xylitol	7	6	-0.0285714	1
fries	VF	7	L6	cis-4-decenoylcarnitine (C10:1)	7	6	-0.0857143	0.919444
fries	VF	7	L7	ergothioneine	7	6	-0.371429	0.497222
fries	VF	7	L8	glycine	7	6	-0.2	0.713889
fries	VF	7	L9	kynurenine	7	6	-0.257143	0.658333
fries	VF	7	M1	1-(1-enyl-palmitoyl)-GPC (P-16:0)*	7	6	-0.714286	0.136111
fries	VF	7	M10	myristoleoylcarnitine (C14:1)*	7	6	-0.657143	0.175
fries	VF	7	M11	N6,N6,N6-trimethyllysine	7	6	-0.657143	0.175
fries	VF	7	M12	phenylacetylcarnitine	7	6	-0.371429	0.497222
fries	VF	7	M13	salicylate	7	6	-0.485714	0.355556
fries	VF	7	M14	taurocyamine	7	6	-0.885714	0.0333333
fries	VF	7	M15	1-palmitoleoyl-2-linoleoyl-GPC (16:1/18:2)*	7	6	0.371429	0.497222
fries	VF	7	M16	beta-guanidinopropanoate	7	6	-0.314286	0.563889
fries	VF	7	M17	gamma-glutamylglutamate	7	6	-0.20292	0.699798
fries	VF	7	M18	N-stearoyl-hexadecasphingosine (d17:1/18:0)*	7	6	-0.6	0.241667
fries	VF	7	M19	stearoyl-arachidonoyl-glycerol (18:0/20:4) [2]*	7	6	-0.428571	0.419444
fries	VF	7	M2	1-palmitoyl-2-oleoyl-GPC (16:0/18:1)	7	6	-0.657143	0.175
fries	VF	7	M3	2-hydroxybutyrate/2-hydroxyisobutyrate	7	6	-0.714286	0.136111
fries	VF	7	M4	4-methylcatechol sulfate	7	6	-0.885714	0.0333333
fries	VF	7	M5	arabonate/xylonate	7	6	0.0285714	1
fries	VF	7	M6	citrate	7	6	-0.314286	0.563889
fries	VF	7	M7	erythronate*	7	6	-0.771429	0.102778
fries	VF	7	M8	guanidinoacetate	7	6	-0.314286	0.563889
fries	VF	7	M9	lactate	7	6	-0.428571	0.419444
fries	VF	7	N1	1-(1-enyl-palmitoyl)-GPE (P-16:0)*	7	6	-0.828571	0.0583333
fries	VF	7	N10	myristoylcarnitine (C14)	7	6	-0.257143	0.658333
fries	VF	7	N11	N6-acetyllysine	7	6	-0.771429	0.102778
fries	VF	7	N12	phenylacetylglycine	7	6	-0.885714	0.0333333
fries	VF	7	N13	sarcosine	7	6	-0.392792	0.441113
fries	VF	7	N14	threonate	7	6	-0.0857143	0.919444
fries	VF	7	N15	10-heptadecenoate (17:1n7)	7	6	0.142857	0.802778
fries	VF	7	N16	ceramide (d18:1/14:0, d16:1/16:0)*	7	6	0.314286	0.563889
fries	VF	7	N17	gamma-glutamylglycine	7	6	-0.869657	0.0243769
fries	VF	7	N18	N-tetracosadienoyl-sphingosine (d18:1/24:2)*	7	6	-0.0857143	0.919444
fries	VF	7	N19	taurochenodeoxycholate	7	6	-0.698253	0.122839
fries	VF	7	N2	1-palmitoyl-2-oleoyl-GPE (16:0/18:1)	7	6	-0.6	0.241667
fries	VF	7	N3	2-hydroxyglutarate	7	6	0.142857	0.802778
fries	VF	7	N4	5-(galactosylhydroxy)-L-lysine	7	6	-0.2	0.713889
fries	VF	7	N5	arachidonate (20:4n6)	7	6	-0.428571	0.419444
fries	VF	7	N6	citrulline	7	6	-0.142857	0.802778
fries	VF	7	N7	flavin adenine dinucleotide (FAD)	7	6	0.0857143	0.919444
fries	VF	7	N8	guanosine	7	6	0.257143	0.658333
fries	VF	7	N9	laurylcarnitine (C12)	7	6	-0.828571	0.0583333
fries	VF	7	O1	1-(1-enyl-stearoyl)-2-arachidonoyl-GPE (P-18:0/20:4)*	7	6	0.371429	0.497222
fries	VF	7	O10	N-acetyl-aspartyl-glutamate (NAAG)	7	6	-0.257143	0.658333
fries	VF	7	O11	N6-carboxymethyllysine	7	6	-0.6	0.241667
fries	VF	7	O12	phenylalanine	7	6	-0.542857	0.297222
fries	VF	7	O13	serine	7	6	-0.428571	0.419444
fries	VF	7	O14	threonine	7	6	-0.257143	0.658333
fries	VF	7	O15	10-nonadecenoate (19:1n9)	7	6	0.2	0.713889
fries	VF	7	O17	gamma-glutamylleucine	7	6	-0.695725	0.124789
fries	VF	7	O18	N1-methyladenosine	7	6	-0.771429	0.102778
fries	VF	7	O19	taurocholate	7	6	-0.333947	0.5177
fries	VF	7	O2	1-palmitoyl-2-oleoyl-GPG (16:0/18:1)	7	6	-0.257143	0.658333
fries	VF	7	O3	2-methylbutyrylcarnitine (C5)	7	6	0.314286	0.563889
fries	VF	7	O4	5-methylthioadenosine (MTA)	7	6	0.0857143	0.919444
fries	VF	7	O5	arachidonoylcarnitine (C20:4)	7	6	0.0285714	1
fries	VF	7	O6	creatine	7	6	-0.714286	0.136111
fries	VF	7	O7	fructose	7	6	0.0857143	0.919444
fries	VF	7	O8	guanosine 5'- monophosphate (5'-GMP)	7	6	0.257143	0.658333
fries	VF	7	O9	leucine	7	6	-0.0857143	0.919444
fries	VF	7	P1	1-(1-enyl-stearoyl)-2-linoleoyl-GPE (P-18:0/18:2)*	7	6	-0.257143	0.658333
fries	VF	7	P10	N-acetylarginine	7	6	-0.771429	0.102778
fries	VF	7	P11	nicotinamide	7	6	-0.257143	0.658333
fries	VF	7	P12	phenyllactate (PLA)	7	6	-0.695725	0.124789
fries	VF	7	P13	spermidine	7	6	0.142857	0.802778
fries	VF	7	P14	tiglylcarnitine (C5:1-DC)	7	6	0.2	0.713889
fries	VF	7	P15	13-HODE + 9-HODE	7	6	-0.0285714	1
fries	VF	7	P16	cis-urocanate	7	6	-0.428571	0.419444
fries	VF	7	P17	gamma-glutamylthreonine	7	6	-0.142857	0.802778
fries	VF	7	P18	N1-methylinosine	7	6	0.0857143	0.919444
fries	VF	7	P19	thioproline	7	6	-0.314286	0.563889
fries	VF	7	P2	1-palmitoyl-2-oleoyl-GPI (16:0/18:1)*	7	6	-1	0.00277778
fries	VF	7	P3	2-methylcitrate/homocitrate	7	6	0.314286	0.563889
fries	VF	7	P4	5-methyluridine (ribothymidine)	7	6	0.142857	0.802778
fries	VF	7	P5	arachidoylcarnitine (C20)*	7	6	-0.657143	0.175
fries	VF	7	P6	creatine phosphate	7	6	0.0857143	0.919444
fries	VF	7	P7	fumarate	7	6	-0.0857143	0.919444
fries	VF	7	P8	gulonate*	7	6	-0.542857	0.297222
fries	VF	7	P9	leucylglycine	7	6	0.314286	0.563889
fries	VF	7	Q1	1-(1-enyl-stearoyl)-2-oleoyl-GPE (P-18:0/18:1)	7	6	-0.485714	0.355556
fries	VF	7	Q10	N-acetylasparagine	7	6	-0.542857	0.297222
fries	VF	7	Q11	nicotinamide adenine dinucleotide (NAD+)	7	6	0.142857	0.802778
fries	VF	7	Q12	phosphate	7	6	-0.2	0.713889
fries	VF	7	Q13	spermine	7	6	0.0285714	1
fries	VF	7	Q14	trans-4-hydroxyproline	7	6	-0.314286	0.563889
fries	VF	7	Q15	2,3-dihydroxyisovalerate	7	6	0.0910765	0.863763
fries	VF	7	Q16	coenzyme A	7	6	0.0857143	0.919444
fries	VF	7	Q17	glycylleucine	7	6	-0.392792	0.441113
fries	VF	7	Q18	nicotinamide adenine dinucleotide reduced (NADH)	7	6	0.257143	0.658333
fries	VF	7	Q19	trans-urocanate	7	6	0.485714	0.355556
fries	VF	7	Q2	1-palmitoyl-2-palmitoleoyl-GPC (16:0/16:1)*	7	6	-0.542857	0.297222
fries	VF	7	Q3	2-oxoarginine*	7	6	-0.657143	0.175
fries	VF	7	Q4	5-oxoproline	7	6	-0.542857	0.297222
fries	VF	7	Q5	argininate*	7	6	-0.0857143	0.919444
fries	VF	7	Q6	creatinine	7	6	-0.142857	0.802778
fries	VF	7	Q7	gamma-glutamylglutamine	7	6	-0.6	0.241667
fries	VF	7	Q8	heme	7	6	-0.485714	0.355556
fries	VF	7	Q9	lidocaine	7	6	-0.777542	0.0687269
fries	VF	7	R1	1-(1-enyl-stearoyl)-GPE (P-18:0)*	7	6	-0.485714	0.355556
fries	VF	7	R10	N-acetylaspartate (NAA)	7	6	-0.257143	0.658333
fries	VF	7	R11	nicotinamide N-oxide	7	6	-0.428571	0.419444
fries	VF	7	R12	phosphoenolpyruvate (PEP)	7	6	0.257143	0.658333
fries	VF	7	R13	sphinganine	7	6	-0.542857	0.297222
fries	VF	7	R14	tricosanoyl sphingomyelin (d18:1/23:0)*	7	6	-0.371429	0.497222
fries	VF	7	R15	2-aminophenol sulfate	7	6	-0.428571	0.419444
fries	VF	7	R16	cysteine	7	6	-0.542857	0.297222
fries	VF	7	R17	glycylvaline	7	6	-0.257143	0.658333
fries	VF	7	R18	nicotinamide ribonucleotide (NMN)	7	6	0.314286	0.563889
fries	VF	7	R19	UDP-galactose	7	6	-0.542857	0.297222
fries	VF	7	R2	1-palmitoyl-2-stearoyl-GPC (16:0/18:0)	7	6	-0.142857	0.802778
fries	VF	7	R3	3-(4-hydroxyphenyl)lactate	7	6	-0.257143	0.658333
fries	VF	7	R4	6-phosphogluconate	7	6	-0.428571	0.419444
fries	VF	7	R5	arginine	7	6	-0.6	0.241667
fries	VF	7	R6	cytidine	7	6	0.428571	0.419444
fries	VF	7	R7	gamma-glutamylhistidine	7	6	0.771429	0.102778
fries	VF	7	R8	hexanoylcarnitine (C6)	7	6	0.314286	0.563889
fries	VF	7	R9	lignoceroyl sphingomyelin (d18:1/24:0)	7	6	-0.542857	0.297222
fries	VF	7	S1	1-arachidonoyl-GPE (20:4n6)*	7	6	0.485714	0.355556
fries	VF	7	S10	N-acetylcarnosine	7	6	-0.142857	0.802778
fries	VF	7	S11	O-methylcatechol sulfate	7	6	-0.257143	0.658333
fries	VF	7	S12	phosphoethanolamine	7	6	-0.2	0.713889
fries	VF	7	S13	sphingomyelin (d18:0/18:0, d19:0/17:0)*	7	6	-0.0857143	0.919444
fries	VF	7	S14	trigonelline (N'-methylnicotinate)	7	6	-0.771429	0.102778
fries	VF	7	S15	2-arachidonoylglycerol (20:4)	7	6	0.428571	0.419444
fries	VF	7	S16	cysteinylglycine	7	6	-0.0285714	1
fries	VF	7	S17	guanosine 5'-triphosphate	7	6	-0.0857143	0.919444
fries	VF	7	S18	nicotinate	7	6	0.485714	0.355556
fries	VF	7	S19	UDP-glucose	7	6	-0.492805	0.320633
fries	VF	7	S2	1-palmitoyl-GPC (16:0)	7	6	-0.542857	0.297222
fries	VF	7	S3	3-aminoisobutyrate	7	6	-0.542857	0.297222
fries	VF	7	S4	7-hydroxycholesterol (alpha or beta)	7	6	0.115954	0.826848
fries	VF	7	S5	argininosuccinate	7	6	-0.314286	0.563889
fries	VF	7	S6	cytidine 5'-diphosphocholine	7	6	0.0285714	1
fries	VF	7	S7	gamma-glutamylvaline	7	6	-0.542857	0.297222
fries	VF	7	S8	hippurate	7	6	-0.771429	0.102778
fries	VF	7	S9	linolenoylcarnitine (C18:3)*	7	6	-0.314286	0.563889
fries	VF	7	T1	1-arachidonoyl-GPI (20:4)*	7	6	0.492805	0.320633
fries	VF	7	T10	N-acetylglucosaminylasparagine	7	6	-0.6	0.241667
fries	VF	7	T11	octanoylcarnitine (C8)	7	6	0.2	0.713889
fries	VF	7	T12	pipecolate	7	6	-0.2	0.713889
fries	VF	7	T13	sphingomyelin (d18:1/14:0, d16:1/16:0)*	7	6	-0.0857143	0.919444
fries	VF	7	T14	trimethylamine N-oxide	7	6	0.142857	0.802778
fries	VF	7	T15	2-hydroxy-3-methylvalerate	7	6	-0.576818	0.230732
fries	VF	7	T16	cytidine diphosphate	7	6	-0.828571	0.0583333
fries	VF	7	T17	histidine methyl ester	7	6	-0.314286	0.563889
fries	VF	7	T18	O-methyltyrosine	7	6	-0.542857	0.297222
fries	VF	7	T19	umbelliferone sulfate	7	6	-0.142857	0.802778
fries	VF	7	T2	1-palmitoyl-GPE (16:0)	7	6	-0.6	0.241667
fries	VF	7	T3	3-hydroxy-3-methylglutarate	7	6	-0.2	0.713889
fries	VF	7	T4	acetylcarnitine (C2)	7	6	-0.542857	0.297222
fries	VF	7	T5	asparagine	7	6	0.0285714	1
fries	VF	7	T6	cytidine 5'-monophosphate (5'-CMP)	7	6	0.257143	0.658333
fries	VF	7	T7	glucosamine-6-phosphate	7	6	-0.257143	0.658333
fries	VF	7	T8	histamine	7	6	-0.0857143	0.919444
fries	VF	7	T9	linoleoyl ethanolamide	7	6	-0.257143	0.658333
fries	VF	7	U1	1-linoleoyl-2-arachidonoyl-GPC (18:2/20:4n6)*	7	6	0.0285714	1
fries	VF	7	U10	N-acetylglutamate	7	6	-0.2	0.713889
fries	VF	7	U11	oleoyl ethanolamide	7	6	-0.257143	0.658333
fries	VF	7	U12	proline	7	6	-0.542857	0.297222
fries	VF	7	U13	sphingomyelin (d18:1/15:0, d16:1/17:0)*	7	6	-0.0857143	0.919444
fries	VF	7	U14	tryptophan	7	6	-0.771429	0.102778
fries	VF	7	U15	2-linoleoylglycerol (18:2)	7	6	0.142857	0.802778
fries	VF	7	U16	cytidine triphosphate	7	6	-0.257143	0.658333
fries	VF	7	U17	indoleacrylate	7	6	-0.724714	0.103243
fries	VF	7	U18	oleate/vaccenate (18:1)	7	6	0.0285714	1
fries	VF	7	U19	uracil	7	6	-0.777542	0.0687269
fries	VF	7	U2	1-stearoyl-2-arachidonoyl-GPC (18:0/20:4)	7	6	-0.2	0.713889
fries	VF	7	U3	3-hydroxybutyrate (BHBA)	7	6	-0.257143	0.658333
fries	VF	7	U4	acetylphosphate	7	6	0.428571	0.419444
fries	VF	7	U5	aspartate	7	6	0.0857143	0.919444
fries	VF	7	U6	cytidine 5'-monophospho-N-acetylneuraminic acid	7	6	0.257143	0.658333
fries	VF	7	U7	glucose	7	6	-0.314286	0.563889
fries	VF	7	U8	histidine	7	6	-0.942857	0.0166667
fries	VF	7	U9	linoleoyl-linolenoyl-glycerol (18:2/18:3) [2]*	7	6	-0.2	0.713889
fries	VF	7	V1	1-linoleoyl-2-linolenoyl-GPC (18:2/18:3)*	7	6	-0.142857	0.802778
fries	VF	7	V10	N-acetylglutamine	7	6	-0.371429	0.497222
fries	VF	7	V11	oleoyl-arachidonoyl-glycerol (18:1/20:4) [2]*	7	6	-0.542857	0.297222
fries	VF	7	V12	prolylglycine	7	6	-0.6	0.241667
fries	VF	7	V13	sphingomyelin (d18:1/17:0, d17:1/18:0, d19:1/16:0)	7	6	-0.428571	0.419444
fries	VF	7	V14	tryptophan betaine	7	6	0.0285714	1
fries	VF	7	V15	2-methylmalonylcarnitine (C4-DC)	7	6	-0.314286	0.563889
fries	VF	7	V16	dehydroascorbate	7	6	-0.428571	0.419444
fries	VF	7	V17	Isobar: fructose 1,6-diphosphate, glucose 1,6-diphosphate, myo-inositol 1,4 or 1,3-diphosphate	7	6	-0.257143	0.658333
fries	VF	7	V18	oleoyl-linolenoyl-glycerol (18:1/18:3) [2]*	7	6	-0.485714	0.355556
fries	VF	7	V19	uridine 5'-diphosphate (UDP)	7	6	-0.314286	0.563889
fries	VF	7	V2	1-stearoyl-2-arachidonoyl-GPE (18:0/20:4)	7	6	-0.0857143	0.919444
fries	VF	7	V3	3-hydroxybutyrylcarnitine (1)	7	6	-0.2	0.713889
fries	VF	7	V4	aconitate [cis or trans]	7	6	-0.0285714	1
fries	VF	7	V5	azelate (nonanedioate)	7	6	-0.6	0.241667
fries	VF	7	V6	cytidine-5'-diphosphoethanolamine	7	6	-0.2	0.713889
fries	VF	7	V7	glucose 6-phosphate	7	6	-0.2	0.713889
fries	VF	7	V8	homoarginine	7	6	-0.485714	0.355556
fries	VF	7	V9	linoleoylcarnitine (C18:2)*	7	6	-0.257143	0.658333
fries	VF	7	W1	1-linoleoyl-GPC (18:2)	7	6	0.657143	0.175
fries	VF	7	W10	N-acetylmethionine	7	6	-0.142857	0.802778
fries	VF	7	W11	oleoylcarnitine (C18:1)	7	6	-0.657143	0.175
fries	VF	7	W12	propionylcarnitine (C3)	7	6	-0.885714	0.0333333
fries	VF	7	W13	sphingomyelin (d18:1/19:0, d19:1/18:0)*	7	6	-0.142857	0.802778
fries	VF	7	W14	tyrosine	7	6	-0.257143	0.658333
fries	VF	7	W15	2-palmitoleoyl-GPC (16:1)*	7	6	-0.318874	0.537901
fries	VF	7	W16	dimethyl sulfone	7	6	-0.485714	0.355556
fries	VF	7	W17	isobutyrylglycine	7	6	-0.885714	0.0333333
fries	VF	7	W18	palmitate (16:0)	7	6	-0.0857143	0.919444
fries	VF	7	W19	uridine 5'-triphosphate (UTP)	7	6	-0.542857	0.297222
fries	VF	7	W2	1-stearoyl-2-arachidonoyl-GPI (18:0/20:4)	7	6	0.371429	0.497222
fries	VF	7	W3	3-hydroxybutyrylcarnitine (2)	7	6	-0.314286	0.563889
fries	VF	7	W4	adenine	7	6	0.542857	0.297222
fries	VF	7	W5	behenoyl sphingomyelin (d18:1/22:0)*	7	6	-0.6	0.241667
fries	VF	7	W6	decanoylcarnitine (C10)	7	6	-0.714286	0.136111
fries	VF	7	W7	glucuronate	7	6	-0.771429	0.102778
fries	VF	7	W8	homocarnosine	7	6	-0.542857	0.297222
fries	VF	7	W9	lysine	7	6	-0.771429	0.102778
fries	VF	7	X1	1-linoleoyl-GPE (18:2)*	7	6	0.885714	0.0333333
fries	VF	7	X10	N-acetylmethionine sulfoxide	7	6	-0.314286	0.563889
fries	VF	7	X11	ophthalmate	7	6	-0.6	0.241667
fries	VF	7	X12	pseudouridine	7	6	-0.657143	0.175
fries	VF	7	X13	sphingomyelin (d18:1/20:0, d16:1/22:0)*	7	6	-0.0857143	0.919444
fries	VF	7	X14	UDP-N-acetylglucosamine/galactosamine	7	6	0.142857	0.802778
fries	VF	7	X15	3-hydroxyoctanoate	7	6	0.0289886	0.956529
fries	VF	7	X16	docosahexaenoylcarnitine (C22:6)*	7	6	-0.753702	0.0835233
fries	VF	7	X17	kynurenate	7	6	-0.885714	0.0333333
fries	VF	7	X18	palmitoleate (16:1n7)	7	6	-0.657143	0.175
fries	VF	7	X19	valerate	7	6	0.811679	0.0498576
fries	VF	7	X2	1-stearoyl-2-arachidonoyl-GPS (18:0/20:4)	7	6	0.142857	0.802778
fries	VF	7	X3	3-hydroxyhippurate	7	6	-0.828571	0.0583333
fries	VF	7	X4	adenosine	7	6	0.428571	0.419444
fries	VF	7	X5	benzoate	7	6	-0.6	0.241667
fries	VF	7	X6	deoxycarnitine	7	6	0.142857	0.802778
fries	VF	7	X7	glutamate	7	6	-0.2	0.713889
fries	VF	7	X8	homocitrulline	7	6	0.428571	0.419444
fries	VF	7	X9	malate	7	6	-0.257143	0.658333
fries	VF	7	Y1	1-methylguanidine	7	6	-0.0285714	1
fries	VF	7	Y10	N-acetylneuraminate	7	6	0.142857	0.802778
fries	VF	7	Y11	ornithine	7	6	-0.6	0.241667
fries	VF	7	Y12	putrescine	7	6	-0.2	0.713889
fries	VF	7	Y13	sphingomyelin (d18:1/21:0, d17:1/22:0, d16:1/23:0)*	7	6	-0.371429	0.497222
fries	VF	7	Y14	urate	7	6	-0.2	0.713889
fries	VF	7	Y15	3-hydroxyphenylacetatoylcarnitine	7	6	0.0285714	1
fries	VF	7	Y16	docosatrienoylcarnitine (C22:3)*	7	6	0.304256	0.557699
fries	VF	7	Y17	linoleate (18:2n6)	7	6	-0.828571	0.0583333
fries	VF	7	Y18	palmitoleoyl-linoleoyl-glycerol (16:1/18:2) [1]*	7	6	0.2	0.713889
fries	VF	7	Y19	valylleucine	7	6	-0.428571	0.419444
fries	VF	7	Y2	1-stearoyl-2-linoleoyl-GPC (18:0/18:2)*	7	6	-0.6	0.241667
fries	VF	7	Y3	3-hydroxyisobutyrate	7	6	-0.828571	0.0583333
fries	VF	7	Y4	adenosine 3',5'-diphosphate	7	6	-0.101419	0.848394
fries	VF	7	Y5	benzoylcarnitine*	7	6	-0.2	0.713889
fries	VF	7	Y6	diacylglycerol (16:1/18:2 [2], 16:0/18:3 [1])*	7	6	-0.257143	0.658333
fries	VF	7	Y7	glutamate, gamma-methyl ester	7	6	-0.257143	0.658333
fries	VF	7	Y8	homostachydrine*	7	6	-0.657143	0.175
fries	VF	7	Y9	malonylcarnitine	7	6	-0.371429	0.497222
fries	VF	7	Z1	1-methylhistamine	7	6	-0.485714	0.355556
fries	VF	7	Z10	N-acetylphenylalanine	7	6	-0.60876	0.19966
fries	VF	7	Z11	orotate	7	6	-0.257143	0.658333
fries	VF	7	Z12	pyridoxal phosphate	7	6	0.0857143	0.919444
fries	VF	7	Z13	sphingomyelin (d18:1/22:1, d18:2/22:0, d16:1/24:1)*	7	6	-0.2	0.713889
fries	VF	7	Z14	urea	7	6	-0.314286	0.563889
fries	VF	7	Z15	3-phenylpropionate (hydrocinnamate)	7	6	0.0857143	0.919444
fries	VF	7	Z16	dodecanedioate	7	6	-0.885714	0.0333333
fries	VF	7	Z17	linolenate [alpha or gamma; (18:3n3 or 6)]	7	6	-0.2	0.713889
fries	VF	7	Z18	palmitoyl-linolenoyl-glycerol (16:0/18:3) [2]*	7	6	-0.257143	0.658333
fries	VF	7	Z2	1-stearoyl-2-linoleoyl-GPE (18:0/18:2)*	7	6	-0.371429	0.497222
fries	VF	7	Z3	3-indoxyl sulfate	7	6	-0.657143	0.175
fries	VF	7	Z4	adenosine 5'-diphosphate (ADP)	7	6	0.257143	0.658333
fries	VF	7	Z5	beta-citrylglutamate	7	6	-0.0857143	0.919444
fries	VF	7	Z6	dihomo-linoleate (20:2n6)	7	6	0.142857	0.802778
fries	VF	7	Z7	glutamine	7	6	-0.771429	0.102778
fries	VF	7	Z8	hydroquinone sulfate	7	6	0.0857143	0.919444
fries	VF	7	Z9	maltose	7	6	-0.2	0.713889
trotter	VF	13	A1	1,2-dilinoleoyl-GPC (18:2/18:2)	12	11	0.109091	0.75488
trotter	VF	13	A10	maltotetraose	12	11	0.245455	0.468184
trotter	VF	13	A11	N-acetylserine	12	11	0.327273	0.327016
trotter	VF	13	A12	orotidine	12	11	-0.0793091	0.816701
trotter	VF	13	A13	pyridoxamine phosphate	12	11	-0.118182	0.734252
trotter	VF	13	A14	sphingomyelin (d18:1/24:1, d18:2/24:0)*	12	11	0.245455	0.468184
trotter	VF	13	A15	uridine	12	11	-0.490909	0.129162
trotter	VF	13	A2	1-methylhistidine	12	11	-0.372727	0.260598
trotter	VF	13	A20	1-palmitoyl-2-docosahexaenoyl-GPC (16:0/22:6)	12	11	0.536364	0.0936425
trotter	VF	13	A21	5-dodecenoylcarnitine (C12:1)	12	11	0.120963	0.723128
trotter	VF	13	A22	ethyl alpha-glucopyranoside	12	11	0.0545455	0.881472
trotter	VF	13	A23	ribose	12	11	0.0272727	0.945984
trotter	VF	13	A3	1-stearoyl-2-linoleoyl-GPI (18:0/18:2)	12	11	0.454545	0.163386
trotter	VF	13	A4	3-methoxytyrosine	12	11	0.452757	0.162004
trotter	VF	13	A5	adenosine 5'-monophosphate (AMP)	12	11	-0.0545455	0.881472
trotter	VF	13	A6	beta-hydroxyisovalerate	12	11	0.390909	0.236519
trotter	VF	13	A7	dihomo-linolenate (20:3n3 or n6)	12	11	0.481818	0.137219
trotter	VF	13	A8	glutarate (pentanedioate)	12	11	-0.0545455	0.881472
trotter	VF	13	A9	hypotaurine	12	11	0.136364	0.693511
trotter	VF	13	B1	1,2-dilinoleoyl-GPE (18:2/18:2)*	12	11	0.154545	0.653539
trotter	VF	13	B10	maltotriose	12	11	-0.1	0.775665
trotter	VF	13	B11	N-acetyltaurine	12	11	0.145455	0.673423
trotter	VF	13	B12	p-cresol sulfate	12	11	-0.336364	0.313026
trotter	VF	13	B13	pyridoxate	12	11	-0.113896	0.738802
trotter	VF	13	B14	sphingomyelin (d18:2/23:0, d18:1/23:1, d17:1/24:1)*	12	11	0.163636	0.63387
trotter	VF	13	B15	uridine 5'-monophosphate (UMP)	12	11	0.336364	0.313026
trotter	VF	13	B2	1-oleoyl-2-linoleoyl-GPC (18:1/18:2)*	12	11	-0.0272727	0.945984
trotter	VF	13	B20	1-palmitoyl-2-docosahexaenoyl-GPE (16:0/22:6)*	12	11	-0.309091	0.35604
trotter	VF	13	B21	5-methylthioribose**	12	11	0.0892227	0.794189
trotter	VF	13	B22	fructose 1,6-bisphosphate	12	11	-0.236364	0.485476
trotter	VF	13	B23	ribulonate/xylulonate/lyxonate*	12	11	0.0636364	0.860104
trotter	VF	13	B3	1-stearoyl-2-linoleoyl-GPS (18:0/18:2)	12	11	0.272727	0.418167
trotter	VF	13	B4	3-methyl-2-oxobutyrate	12	11	-0.172727	0.614426
trotter	VF	13	B5	adipoylcarnitine (C6-DC)	12	11	-0.163636	0.63387
trotter	VF	13	B6	beta-hydroxyisovaleroylcarnitine	12	11	-0.345455	0.299388
trotter	VF	13	B7	dihomo-linolenoylcarnitine (20:3n3 or 6)*	12	11	0.0181818	0.967576
trotter	VF	13	B8	glutarylcarnitine (C5-DC)	12	11	0	1
trotter	VF	13	B9	hypoxanthine	12	11	-0.290909	0.386435
trotter	VF	13	C1	1,2-dipalmitoyl-GPC (16:0/16:0)	12	11	0.4	0.225014
trotter	VF	13	C10	mannitol/sorbitol	12	11	-0.0181818	0.967576
trotter	VF	13	C11	N-acetylthreonine	12	11	0.218182	0.520949
trotter	VF	13	C12	p-cresol-glucuronide*	12	11	-0.209091	0.539114
trotter	VF	13	C13	pyroglutamine*	12	11	0.127273	0.713791
trotter	VF	13	C14	sphingomyelin (d18:2/24:1, d18:1/24:2)*	12	11	0.0181818	0.967576
trotter	VF	13	C15	valine	12	11	-0.0727273	0.838825
trotter	VF	13	C2	1-oleoyl-2-linoleoyl-GPE (18:1/18:2)*	12	11	-0.0545455	0.881472
trotter	VF	13	C20	1-palmitoyl-2-linoleoyl-GPG (16:0/18:2)	12	11	0.279145	0.405816
trotter	VF	13	C21	5-phosphoribosyl diphosphate (PRPP)	12	11	-0.309091	0.35604
trotter	VF	13	C22	fructosyllysine	12	11	-0.409091	0.213864
trotter	VF	13	C23	sebacate (C10-DC)	12	11	-0.0454545	0.902918
trotter	VF	13	C3	1-stearoyl-2-oleoyl-GPC (18:0/18:1)	12	11	0.518182	0.106918
trotter	VF	13	C4	3-methyl-2-oxovalerate	12	11	-0.633259	0.0364754
trotter	VF	13	C5	adrenoylcarnitine (C22:4)*	12	11	-0.2479	0.462351
trotter	VF	13	C6	betaine	12	11	-0.336364	0.313026
trotter	VF	13	C7	dihomo-linoleoylcarnitine (C20:2)*	12	11	-0.181818	0.595219
trotter	VF	13	C8	glutathione, oxidized (GSSG)	12	11	0.0272727	0.945984
trotter	VF	13	C9	imidazole lactate	12	11	-0.618182	0.0478169
trotter	VF	13	D1	1,2-dipalmitoyl-GPE (16:0/16:0)*	12	11	0.490909	0.129162
trotter	VF	13	D10	mannose	12	11	0.490909	0.129162
trotter	VF	13	D11	N-delta-acetylornithine	12	11	-0.0818182	0.81765
trotter	VF	13	D12	palmitoleoylcarnitine (C16:1)*	12	11	-0.145455	0.673423
trotter	VF	13	D13	pyruvate	12	11	-0.481818	0.137219
trotter	VF	13	D14	sphingosine	12	11	0.272727	0.418167
trotter	VF	13	D15	xanthine	12	11	0.127273	0.713791
trotter	VF	13	D2	1-oleoyl-GPC (18:1)	12	11	0.463636	0.154327
trotter	VF	13	D20	1-stearoyl-2-docosahexaenoyl-GPE (18:0/22:6)*	12	11	0.181818	0.595219
trotter	VF	13	D21	1-arachidonoyl-GPC (20:4n6)*	12	11	0.309091	0.35604
trotter	VF	13	D22	galactonate	12	11	0.654545	0.0338252
trotter	VF	13	D23	sphingomyelin (d18:0/20:0, d16:0/22:0)*	12	11	0.470898	0.143763
trotter	VF	13	D3	1-stearoyl-2-oleoyl-GPE (18:0/18:1)	12	11	0.0727273	0.838825
trotter	VF	13	D4	3-methylglutarylcarnitine (2)	12	11	-0.116311	0.733435
trotter	VF	13	D5	AICA ribonucleotide	12	11	0.307323	0.357932
trotter	VF	13	D6	butyrylcarnitine (C4)	12	11	-0.654545	0.0338252
trotter	VF	13	D7	dihydroxyacetone phosphate (DHAP)	12	11	-0.236364	0.485476
trotter	VF	13	D8	glutathione, reduced (GSH)	12	11	-0.1	0.775665
trotter	VF	13	D9	indolelactate	12	11	0	1
trotter	VF	13	E1	1-(1-enyl-oleoyl)-GPE (P-18:1)*	12	11	0.272727	0.418167
trotter	VF	13	E10	mannose-6-phosphate	12	11	0.272727	0.418167
trotter	VF	13	E11	N-ethylglycinexylidide	12	11	0.105292	0.758002
trotter	VF	13	E12	palmitoyl dihydrosphingomyelin (d18:0/16:0)*	12	11	0.463636	0.154327
trotter	VF	13	E13	quinate	12	11	-0.445455	0.172787
trotter	VF	13	E14	stachydrine	12	11	-0.281818	0.402136
trotter	VF	13	E2	1-oleoyl-GPE (18:1)	12	11	0.345455	0.299388
trotter	VF	13	E20	2'-deoxyuridine	12	11	0.279145	0.405816
trotter	VF	13	E21	1-carboxyethylphenylalanine	12	11	0.229367	0.497492
trotter	VF	13	E22	gluconate	12	11	-0.0727273	0.838825
trotter	VF	13	E23	sphingomyelin (d18:2/23:1)*	12	11	-0.236364	0.485476
trotter	VF	13	E3	1-stearoyl-2-oleoyl-GPI (18:0/18:1)*	12	11	0.0909091	0.796592
trotter	VF	13	E4	3-phosphoglycerate	12	11	-0.363636	0.273173
trotter	VF	13	E5	alanine	12	11	-0.227273	0.503067
trotter	VF	13	E6	C-glycosyltryptophan	12	11	0.863636	0.00127452
trotter	VF	13	E7	dimethylarginine (SDMA + ADMA)	12	11	-0.263636	0.434523
trotter	VF	13	E8	glycerate	12	11	-0.254545	0.451197
trotter	VF	13	E9	indolepropionate	12	11	-0.509091	0.114016
trotter	VF	13	F1	1-(1-enyl-palmitoyl)-2-arachidonoyl-GPC (P-16:0/20:4)*	12	11	0.181818	0.595219
trotter	VF	13	F10	margaroylcarnitine*	12	11	-0.0454545	0.902918
trotter	VF	13	F11	N-formylanthranilic acid	12	11	0.201843	0.55173
trotter	VF	13	F12	palmitoyl ethanolamide	12	11	0.227273	0.503067
trotter	VF	13	F13	ribonate	12	11	-0.127273	0.713791
trotter	VF	13	F14	stearoyl sphingomyelin (d18:1/18:0)	12	11	0.227273	0.503067
trotter	VF	13	F2	1-palmitoleoyl-2-linolenoyl-GPC (16:1/18:3)*	12	11	0.327273	0.327016
trotter	VF	13	F20	2,3-dihydroxy-2-methylbutyrate	12	11	0.2479	0.462351
trotter	VF	13	F21	1-carboxyethylvaline	12	11	0.412861	0.206951
trotter	VF	13	F22	histidine betaine (hercynine)*	12	11	-0.1	0.775665
trotter	VF	13	F23	stearoyl ethanolamide	12	11	0.436364	0.182532
trotter	VF	13	F3	1-stearoyl-2-oleoyl-GPS (18:0/18:1)	12	11	0.218182	0.520949
trotter	VF	13	F4	3-ureidopropionate	12	11	0.454545	0.163386
trotter	VF	13	F5	allantoic acid	12	11	0.127273	0.713791
trotter	VF	13	F6	carnitine	12	11	-0.227273	0.503067
trotter	VF	13	F7	dimethylglycine	12	11	0.181818	0.595219
trotter	VF	13	F8	glycerol	12	11	-0.163636	0.63387
trotter	VF	13	F9	inosine	12	11	-0.436364	0.182532
trotter	VF	13	G1	1-(1-enyl-palmitoyl)-2-arachidonoyl-GPE (P-16:0/20:4)*	12	11	0.227273	0.503067
trotter	VF	13	G10	methionine sulfone	12	11	0.0454545	0.902918
trotter	VF	13	G11	N-formylmethionine	12	11	0.254545	0.451197
trotter	VF	13	G12	palmitoyl sphingomyelin (d18:1/16:0)	12	11	-0.327273	0.327016
trotter	VF	13	G13	ribose 1-phosphate	12	11	-0.154545	0.653539
trotter	VF	13	G14	stearoylcarnitine (C18)	12	11	0	1
trotter	VF	13	G2	1-palmitoleoyl-GPC (16:1)*	12	11	0.302407	0.366065
trotter	VF	13	G20	2,4-dihydroxybutyrate	12	11	-0.445455	0.172787
trotter	VF	13	G21	1-linoleoyl-GPG (18:2)*	12	11	0.25057	0.457385
trotter	VF	13	G22	hydroxypalmitoyl sphingomyelin (d18:1/16:0(OH))**	12	11	0.110096	0.747265
trotter	VF	13	G23	succinimide	12	11	0.0454545	0.902918
trotter	VF	13	G3	1-stearoyl-GPC (18:0)	12	11	0.181818	0.595219
trotter	VF	13	G4	4-ethylphenylsulfate	12	11	-0.315877	0.344001
trotter	VF	13	G5	allantoin	12	11	-0.109091	0.75488
trotter	VF	13	G6	carnosine	12	11	0.5	0.121429
trotter	VF	13	G7	docosahexaenoate (DHA; 22:6n3)	12	11	0.345455	0.299388
trotter	VF	13	G8	glycerol 3-phosphate	12	11	-0.1	0.775665
trotter	VF	13	G9	inosine 5'-monophosphate (IMP)	12	11	0.281818	0.402136
trotter	VF	13	H1	1-(1-enyl-palmitoyl)-2-linoleoyl-GPC (P-16:0/18:2)*	12	11	0.472727	0.145606
trotter	VF	13	H10	methionine sulfoxide	12	11	0.263636	0.434523
trotter	VF	13	H11	N-glycolylneuraminate	12	11	0.445455	0.172787
trotter	VF	13	H12	palmitoyl-linoleoyl-glycerol (16:0/18:2) [2]*	12	11	0.454545	0.163386
trotter	VF	13	H13	ribulose/xylulose 5-phosphate	12	11	0.490909	0.129162
trotter	VF	13	H14	succinate	12	11	0.281818	0.402136
trotter	VF	13	H2	1-palmitoyl-2-alpha-linolenoyl-GPC (16:0/18:3n3)*	12	11	0.445455	0.172787
trotter	VF	13	H20	2,6-dihydroxybenzoic acid	12	11	0.0545455	0.881472
trotter	VF	13	H21	1-linoleoyl-GPI (18:2)*	12	11	0	1
trotter	VF	13	H22	imidazole propionate	12	11	-0.530379	0.0932707
trotter	VF	13	H23	undecenoylcarnitine (C11:1)	12	11	-0.763636	0.00921599
trotter	VF	13	H3	1-stearoyl-GPE (18:0)	12	11	0.354545	0.286103
trotter	VF	13	H4	4-guanidinobutanoate	12	11	-0.518182	0.106918
trotter	VF	13	H6	catechol sulfate	12	11	-0.0272727	0.945984
trotter	VF	13	H7	docosapentaenoate (n3 DPA; 22:5n3)	12	11	0.354545	0.286103
trotter	VF	13	H8	glycerophosphoethanolamine	12	11	0.563636	0.0759391
trotter	VF	13	H9	isobutyrylcarnitine (C4)	12	11	-0.4	0.225014
trotter	VF	13	I1	1-(1-enyl-palmitoyl)-2-linoleoyl-GPE (P-16:0/18:2)*	12	11	0.1	0.775665
trotter	VF	13	I10	methyl glucopyranoside (alpha + beta)	12	11	0.227273	0.503067
trotter	VF	13	I11	N-methylalanine	12	11	-0.227273	0.503067
trotter	VF	13	I12	palmitoylcarnitine (C16)	12	11	0.345455	0.299388
trotter	VF	13	I13	S-adenosylhomocysteine (SAH)	12	11	-0.154545	0.653539
trotter	VF	13	I14	succinylcarnitine (C4-DC)	12	11	0.136364	0.693511
trotter	VF	13	I2	1-palmitoyl-2-arachidonoyl-GPC (16:0/20:4n6)	12	11	0.136364	0.693511
trotter	VF	13	I20	2-hydroxyadipate	12	11	0.257435	0.44473
trotter	VF	13	I21	1-linoleoyl-GPS (18:2)*	12	11	0.254545	0.451197
trotter	VF	13	I22	lactosyl-N-stearoyl-sphingosine (d18:1/18:0)*	12	11	0.0909091	0.796592
trotter	VF	13	I23	valylglycine	12	11	0.455937	0.158708
trotter	VF	13	I3	1-stearoyl-GPI (18:0)	12	11	0.409091	0.213864
trotter	VF	13	I4	4-hydroxy-nonenal-glutathione	12	11	0.190909	0.576258
trotter	VF	13	I5	alpha-hydroxyisovalerate	12	11	-0.154545	0.653539
trotter	VF	13	I6	cholesterol	12	11	0.345455	0.299388
trotter	VF	13	I7	docosapentaenoylcarnitine (C22:5n3)*	12	11	0.0818182	0.81765
trotter	VF	13	I8	glycerophosphoglycerol	12	11	0.190909	0.576258
trotter	VF	13	I9	isoleucine	12	11	0.0272727	0.945984
trotter	VF	13	J1	1-(1-enyl-palmitoyl)-2-oleoyl-GPC (P-16:0/18:1)*	12	11	0.609091	0.0518776
trotter	VF	13	J10	methylphosphate	12	11	-0.227273	0.503067
trotter	VF	13	J11	N-methylproline	12	11	0.272727	0.418167
trotter	VF	13	J12	pantothenate	12	11	0.4	0.225014
trotter	VF	13	J13	S-lactoylglutathione	12	11	-0.0636364	0.860104
trotter	VF	13	J14	sucrose	12	11	0.118182	0.734252
trotter	VF	13	J2	1-palmitoyl-2-arachidonoyl-GPE (16:0/20:4)*	12	11	-0.0181818	0.967576
trotter	VF	13	J20	2-hydroxyheptanoate*	12	11	0.336364	0.313026
trotter	VF	13	J21	1-methyl-5-imidazoleacetate	12	11	-0.190909	0.576258
trotter	VF	13	J22	linoleoyl-linoleoyl-glycerol (18:2/18:2) [1]*	12	11	0.642034	0.0331866
trotter	VF	13	J23	xanthosine	12	11	0.114416	0.737645
trotter	VF	13	J3	1-stearoyl-GPS (18:0)*	12	11	0.247717	0.462694
trotter	VF	13	J4	4-hydroxybutyrate (GHB)	12	11	0.0727273	0.838825
trotter	VF	13	J5	alpha-ketoglutarate	12	11	0.2	0.557553
trotter	VF	13	J6	choline	12	11	-0.427273	0.192625
trotter	VF	13	J7	eicosapentaenoate (EPA; 20:5n3)	12	11	0.536364	0.0936425
trotter	VF	13	J8	glycerophosphoinositol*	12	11	0.00909091	0.98919
trotter	VF	13	J9	isovalerylcarnitine (C5)	12	11	-0.209091	0.539114
trotter	VF	13	K1	1-(1-enyl-palmitoyl)-2-oleoyl-GPE (P-16:0/18:1)*	12	11	0.454545	0.163386
trotter	VF	13	K10	methylsuccinate	12	11	0.745455	0.0118659
trotter	VF	13	K11	N-palmitoyl-sphingosine (d18:1/16:0)	12	11	0.436364	0.182532
trotter	VF	13	K12	pentadecanoylcarnitine (C15)*	12	11	0.345455	0.299388
trotter	VF	13	K13	S-methylcysteine	12	11	-0.236364	0.485476
trotter	VF	13	K14	sulfate*	12	11	-0.181818	0.595219
trotter	VF	13	K2	1-palmitoyl-2-linoleoyl-GPC (16:0/18:2)	12	11	0.127273	0.713791
trotter	VF	13	K20	2-palmitoyl-GPC (16:0)*	12	11	0.232347	0.491765
trotter	VF	13	K21	1-myristoyl-2-arachidonoyl-GPC (14:0/20:4)*	12	11	0.172727	0.614426
trotter	VF	13	K22	maleate	12	11	0.0636364	0.860104
trotter	VF	13	K3	2-aminoadipate	12	11	-0.254545	0.451197
trotter	VF	13	K4	4-hydroxyphenylpyruvate	12	11	0.664213	0.0258085
trotter	VF	13	K5	anserine	12	11	0.636364	0.0403864
trotter	VF	13	K6	choline phosphate	12	11	0.309091	0.35604
trotter	VF	13	K7	eicosenoylcarnitine (C20:1)*	12	11	-0.0454545	0.902918
trotter	VF	13	K8	glycerophosphorylcholine (GPC)	12	11	0.327273	0.327016
trotter	VF	13	K9	isovalerylglycine	12	11	0.400454	0.222294
trotter	VF	13	L1	1-(1-enyl-palmitoyl)-2-palmitoyl-GPC (P-16:0/16:0)*	12	11	0.563636	0.0759391
trotter	VF	13	L10	myo-inositol	12	11	0.418182	0.203068
trotter	VF	13	L11	N-stearoyl-sphingosine (d18:1/18:0)*	12	11	0.4	0.225014
trotter	VF	13	L12	phenol sulfate	12	11	-0.272727	0.418167
trotter	VF	13	L13	S-methylmethionine	12	11	-0.336364	0.313026
trotter	VF	13	L14	taurine	12	11	-0.0272727	0.945984
trotter	VF	13	L2	1-palmitoyl-2-linoleoyl-GPE (16:0/18:2)	12	11	-0.0181818	0.967576
trotter	VF	13	L20	2-stearoyl-GPE (18:0)*	12	11	0.109091	0.75488
trotter	VF	13	L21	1-myristoyl-2-palmitoyl-GPC (14:0/16:0)	12	11	0.736364	0.0133754
trotter	VF	13	L22	maltopentaose	12	11	0.0858116	0.801919
trotter	VF	13	L3	2-aminoheptanoate	12	11	0.563636	0.0759391
trotter	VF	13	L4	4-methyl-2-oxopentanoate	12	11	-0.390909	0.236519
trotter	VF	13	L5	arabitol/xylitol	12	11	0.263636	0.434523
trotter	VF	13	L6	cis-4-decenoylcarnitine (C10:1)	12	11	-0.563636	0.0759391
trotter	VF	13	L7	ergothioneine	12	11	0.109091	0.75488
trotter	VF	13	L8	glycine	12	11	0.0818182	0.81765
trotter	VF	13	L9	kynurenine	12	11	-0.236364	0.485476
trotter	VF	13	M1	1-(1-enyl-palmitoyl)-GPC (P-16:0)*	12	11	0.381818	0.248381
trotter	VF	13	M10	myristoleoylcarnitine (C14:1)*	12	11	-0.590909	0.0607283
trotter	VF	13	M11	N6,N6,N6-trimethyllysine	12	11	-0.481818	0.137219
trotter	VF	13	M12	phenylacetylcarnitine	12	11	-0.254545	0.451197
trotter	VF	13	M13	salicylate	12	11	0.154545	0.653539
trotter	VF	13	M14	taurocyamine	12	11	-0.336364	0.313026
trotter	VF	13	M2	1-palmitoyl-2-oleoyl-GPC (16:0/18:1)	12	11	0.681818	0.0254756
trotter	VF	13	M20	2R,3R-dihydroxybutyrate	12	11	0.328019	0.324727
trotter	VF	13	M21	1-oleoyl-2-arachidonoyl-GPE (18:1/20:4)*	12	11	-0.0545455	0.881472
trotter	VF	13	M22	mannonate*	12	11	0.263636	0.434523
trotter	VF	13	M3	2-hydroxybutyrate/2-hydroxyisobutyrate	12	11	0.4	0.225014
trotter	VF	13	M4	4-methylcatechol sulfate	12	11	0.218182	0.520949
trotter	VF	13	M5	arabonate/xylonate	12	11	0.127273	0.713791
trotter	VF	13	M6	citrate	12	11	0.263636	0.434523
trotter	VF	13	M7	erythronate*	12	11	0.0636364	0.860104
trotter	VF	13	M8	guanidinoacetate	12	11	-0.654545	0.0338252
trotter	VF	13	M9	lactate	12	11	0.0727273	0.838825
trotter	VF	13	N1	1-(1-enyl-palmitoyl)-GPE (P-16:0)*	12	11	0.363636	0.273173
trotter	VF	13	N10	myristoylcarnitine (C14)	12	11	0.536364	0.0936425
trotter	VF	13	N11	N6-acetyllysine	12	11	-0.232347	0.491765
trotter	VF	13	N12	phenylacetylglycine	12	11	-0.0454545	0.902918
trotter	VF	13	N13	sarcosine	12	11	0.118182	0.734252
trotter	VF	13	N14	threonate	12	11	0.263636	0.434523
trotter	VF	13	N2	1-palmitoyl-2-oleoyl-GPE (16:0/18:1)	12	11	-0.118182	0.734252
trotter	VF	13	N20	2S,3R-dihydroxybutyrate	12	11	0.0366988	0.914692
trotter	VF	13	N21	1-oleoyl-GPI (18:1)	12	11	0.0818182	0.81765
trotter	VF	13	N22	methylmalonate (MMA)	12	11	0.509091	0.114016
trotter	VF	13	N3	2-hydroxyglutarate	12	11	0.681818	0.0254756
trotter	VF	13	N4	5-(galactosylhydroxy)-L-lysine	12	11	0.0825723	0.809276
trotter	VF	13	N5	arachidonate (20:4n6)	12	11	0.454545	0.163386
trotter	VF	13	N6	citrulline	12	11	-0.545455	0.0874531
trotter	VF	13	N7	flavin adenine dinucleotide (FAD)	12	11	0.345455	0.299388
trotter	VF	13	N8	guanosine	12	11	-0.7	0.0208124
trotter	VF	13	N9	laurylcarnitine (C12)	12	11	-0.127273	0.713791
trotter	VF	13	O1	1-(1-enyl-stearoyl)-2-arachidonoyl-GPE (P-18:0/20:4)*	12	11	0.4	0.225014
trotter	VF	13	O10	N-acetyl-aspartyl-glutamate (NAAG)	12	11	0.463636	0.154327
trotter	VF	13	O11	N6-carboxymethyllysine	12	11	0	1
trotter	VF	13	O12	phenylalanine	12	11	-0.00909091	0.98919
trotter	VF	13	O13	serine	12	11	0.272727	0.418167
trotter	VF	13	O14	threonine	12	11	-0.127273	0.713791
trotter	VF	13	O2	1-palmitoyl-2-oleoyl-GPG (16:0/18:1)	12	11	0.182233	0.591757
trotter	VF	13	O20	3,4-dihydroxybutyrate	12	11	0.282461	0.400026
trotter	VF	13	O21	adenosine 2'-monophosphate (2'-AMP)	12	11	0.163575	0.630815
trotter	VF	13	O22	N,N,N-trimethyl-5-aminovalerate	12	11	-0.145455	0.673423
trotter	VF	13	O3	2-methylbutyrylcarnitine (C5)	12	11	-0.381818	0.248381
trotter	VF	13	O4	5-methylthioadenosine (MTA)	12	11	-0.281818	0.402136
trotter	VF	13	O5	arachidonoylcarnitine (C20:4)	12	11	0.0727273	0.838825
trotter	VF	13	O6	creatine	12	11	0.0727273	0.838825
trotter	VF	13	O7	fructose	12	11	0.281818	0.402136
trotter	VF	13	O8	guanosine 5'- monophosphate (5'-GMP)	12	11	-0.272727	0.418167
trotter	VF	13	O9	leucine	12	11	0.0909091	0.796592
trotter	VF	13	P1	1-(1-enyl-stearoyl)-2-linoleoyl-GPE (P-18:0/18:2)*	12	11	0.390909	0.236519
trotter	VF	13	P10	N-acetylarginine	12	11	0.00909091	0.98919
trotter	VF	13	P11	nicotinamide	12	11	0.0272727	0.945984
trotter	VF	13	P12	phenyllactate (PLA)	12	11	0.377552	0.25232
trotter	VF	13	P13	spermidine	12	11	-0.00909091	0.98919
trotter	VF	13	P2	1-palmitoyl-2-oleoyl-GPI (16:0/18:1)*	12	11	0.209091	0.539114
trotter	VF	13	P20	3-amino-2-piperidone	12	11	-0.26697	0.42743
trotter	VF	13	P21	beta-alanine	12	11	0.0911164	0.789904
trotter	VF	13	P22	N,N,N-trimethyl-alanylproline betaine (TMAP)	12	11	-0.109091	0.75488
trotter	VF	13	P3	2-methylcitrate/homocitrate	12	11	0.209091	0.539114
trotter	VF	13	P4	5-methyluridine (ribothymidine)	12	11	-0.0363636	0.924426
trotter	VF	13	P5	arachidoylcarnitine (C20)*	12	11	-0.347465	0.295098
trotter	VF	13	P6	creatine phosphate	12	11	-0.109091	0.75488
trotter	VF	13	P7	fumarate	12	11	0.272727	0.418167
trotter	VF	13	P8	gulonate*	12	11	0.572727	0.0706011
trotter	VF	13	P9	leucylglycine	12	11	0.312279	0.349825
trotter	VF	13	Q1	1-(1-enyl-stearoyl)-2-oleoyl-GPE (P-18:0/18:1)	12	11	0.3	0.371068
trotter	VF	13	Q10	N-acetylasparagine	12	11	-0.327273	0.327016
trotter	VF	13	Q11	nicotinamide adenine dinucleotide (NAD+)	12	11	0.254545	0.451197
trotter	VF	13	Q12	phosphate	12	11	0.0909091	0.796592
trotter	VF	13	Q13	spermine	12	11	-0.00909091	0.98919
trotter	VF	13	Q14	trans-4-hydroxyproline	12	11	0.118182	0.734252
trotter	VF	13	Q2	1-palmitoyl-2-palmitoleoyl-GPC (16:0/16:1)*	12	11	0.163636	0.63387
trotter	VF	13	Q20	3-decenoylcarnitine	12	11	-0.763636	0.00921599
trotter	VF	13	Q21	betonicine	12	11	-0.0454545	0.902918
trotter	VF	13	Q22	N-(ADP-ribosyl)-arginine (1)*	12	11	-0.302407	0.366065
trotter	VF	13	Q3	2-oxoarginine*	12	11	-0.463636	0.154327
trotter	VF	13	Q4	5-oxoproline	12	11	-0.2	0.557553
trotter	VF	13	Q5	argininate*	12	11	0.1	0.775665
trotter	VF	13	Q6	creatinine	12	11	0.209091	0.539114
trotter	VF	13	Q7	gamma-glutamylglutamine	12	11	-0.3	0.371068
trotter	VF	13	Q8	heme	12	11	-0.190909	0.576258
trotter	VF	13	Q9	lidocaine	12	11	0.0667424	0.845415
trotter	VF	13	R1	1-(1-enyl-stearoyl)-GPE (P-18:0)*	12	11	0.454545	0.163386
trotter	VF	13	R10	N-acetylaspartate (NAA)	12	11	-0.0727273	0.838825
trotter	VF	13	R11	nicotinamide N-oxide	12	11	-0.372727	0.260598
trotter	VF	13	R12	phosphoenolpyruvate (PEP)	12	11	-0.136364	0.693511
trotter	VF	13	R13	sphinganine	12	11	0.0930484	0.785538
trotter	VF	13	R14	tricosanoyl sphingomyelin (d18:1/23:0)*	12	11	0.3	0.371068
trotter	VF	13	R2	1-palmitoyl-2-stearoyl-GPC (16:0/18:0)	12	11	0.481818	0.137219
trotter	VF	13	R20	3-formylindole	12	11	-0.1	0.775665
trotter	VF	13	R21	bicine	12	11	-0.109091	0.75488
trotter	VF	13	R22	N-(ADP-ribosyl)-arginine (2)*	12	11	-0.255883	0.447576
trotter	VF	13	R3	3-(4-hydroxyphenyl)lactate	12	11	0.327273	0.327016
trotter	VF	13	R4	6-phosphogluconate	12	11	0.0363636	0.924426
trotter	VF	13	R5	arginine	12	11	-0.181818	0.595219
trotter	VF	13	R6	cytidine	12	11	-0.281818	0.402136
trotter	VF	13	R7	gamma-glutamylhistidine	12	11	0.3	0.371068
trotter	VF	13	R8	hexanoylcarnitine (C6)	12	11	-0.472727	0.145606
trotter	VF	13	R9	lignoceroyl sphingomyelin (d18:1/24:0)	12	11	0.272727	0.418167
trotter	VF	13	S1	1-arachidonoyl-GPE (20:4n6)*	12	11	0.272727	0.418167
trotter	VF	13	S10	N-acetylcarnosine	12	11	0.409091	0.213864
trotter	VF	13	S11	O-methylcatechol sulfate	12	11	0.327273	0.327016
trotter	VF	13	S12	phosphoethanolamine	12	11	0.136364	0.693511
trotter	VF	13	S13	sphingomyelin (d18:0/18:0, d19:0/17:0)*	12	11	0.0545455	0.881472
trotter	VF	13	S14	trigonelline (N'-methylnicotinate)	12	11	-0.272727	0.418167
trotter	VF	13	S2	1-palmitoyl-GPC (16:0)	12	11	0.263636	0.434523
trotter	VF	13	S20	3-hydroxyadipate*	12	11	-0.236364	0.485476
trotter	VF	13	S21	caproate (6:0)	12	11	0.318182	0.341355
trotter	VF	13	S22	N-acetylglucosamine 6-phosphate	12	11	-0.1	0.769875
trotter	VF	13	S3	3-aminoisobutyrate	12	11	-0.0909091	0.796592
trotter	VF	13	S4	7-hydroxycholesterol (alpha or beta)	12	11	0.100228	0.769362
trotter	VF	13	S5	argininosuccinate	12	11	0.128877	0.705689
trotter	VF	13	S6	cytidine 5'-diphosphocholine	12	11	-0.136675	0.688631
trotter	VF	13	S7	gamma-glutamylvaline	12	11	0.200227	0.554987
trotter	VF	13	S8	hippurate	12	11	-0.136364	0.693511
trotter	VF	13	S9	linolenoylcarnitine (C18:3)*	12	11	0.0272727	0.945984
trotter	VF	13	T1	1-arachidonoyl-GPI (20:4)*	12	11	0.0636364	0.860104
trotter	VF	13	T10	N-acetylglucosaminylasparagine	12	11	0.0909091	0.796592
trotter	VF	13	T11	octanoylcarnitine (C8)	12	11	0.0363636	0.924426
trotter	VF	13	T12	pipecolate	12	11	-0.281818	0.402136
trotter	VF	13	T13	sphingomyelin (d18:1/14:0, d16:1/16:0)*	12	11	0.4	0.225014
trotter	VF	13	T14	trimethylamine N-oxide	12	11	-0.318182	0.341355
trotter	VF	13	T2	1-palmitoyl-GPE (16:0)	12	11	0.463636	0.154327
trotter	VF	13	T20	3-hydroxydecanoylcarnitine	12	11	-0.490909	0.129162
trotter	VF	13	T21	ceramide (d18:1/17:0, d17:1/18:0)*	12	11	0.581818	0.0655332
trotter	VF	13	T22	N-acetyltyrosine	12	11	0.386151	0.240788
trotter	VF	13	T3	3-hydroxy-3-methylglutarate	12	11	0.0636364	0.860104
trotter	VF	13	T4	acetylcarnitine (C2)	12	11	-0.554545	0.0815541
trotter	VF	13	T5	asparagine	12	11	-0.227273	0.503067
trotter	VF	13	T6	cytidine 5'-monophosphate (5'-CMP)	12	11	0.118182	0.734252
trotter	VF	13	T7	glucosamine-6-phosphate	12	11	0.218182	0.520949
trotter	VF	13	T8	histamine	12	11	0.0636364	0.860104
trotter	VF	13	T9	linoleoyl ethanolamide	12	11	0.463636	0.154327
trotter	VF	13	U1	1-linoleoyl-2-arachidonoyl-GPC (18:2/20:4n6)*	12	11	0.00909091	0.98919
trotter	VF	13	U10	N-acetylglutamate	12	11	0.363636	0.273173
trotter	VF	13	U11	oleoyl ethanolamide	12	11	-0.172727	0.614426
trotter	VF	13	U12	proline	12	11	-0.436364	0.182532
trotter	VF	13	U13	sphingomyelin (d18:1/15:0, d16:1/17:0)*	12	11	0.127273	0.713791
trotter	VF	13	U14	tryptophan	12	11	-0.0545455	0.881472
trotter	VF	13	U2	1-stearoyl-2-arachidonoyl-GPC (18:0/20:4)	12	11	0.0636364	0.860104
trotter	VF	13	U20	3-hydroxyoleoylcarnitine	12	11	-0.00909091	0.98919
trotter	VF	13	U21	ceramide (d18:1/20:0, d16:1/22:0, d20:1/18:0)*	12	11	0.490909	0.129162
trotter	VF	13	U22	N-palmitoyltaurine	12	11	0.321114	0.335615
trotter	VF	13	U3	3-hydroxybutyrate (BHBA)	12	11	0.0545455	0.881472
trotter	VF	13	U4	acetylphosphate	12	11	-0.451026	0.163816
trotter	VF	13	U5	aspartate	12	11	0.454545	0.163386
trotter	VF	13	U6	cytidine 5'-monophospho-N-acetylneuraminic acid	12	11	0.00909091	0.98919
trotter	VF	13	U7	glucose	12	11	-0.0636364	0.860104
trotter	VF	13	U8	histidine	12	11	-0.436364	0.182532
trotter	VF	13	U9	linoleoyl-linolenoyl-glycerol (18:2/18:3) [2]*	12	11	0.3	0.371068
trotter	VF	13	V1	1-linoleoyl-2-linolenoyl-GPC (18:2/18:3)*	12	11	0.172727	0.614426
trotter	VF	13	V10	N-acetylglutamine	12	11	-0.190909	0.576258
trotter	VF	13	V11	oleoyl-arachidonoyl-glycerol (18:1/20:4) [2]*	12	11	0.645455	0.037001
trotter	VF	13	V12	prolylglycine	12	11	-0.145455	0.673423
trotter	VF	13	V13	sphingomyelin (d18:1/17:0, d17:1/18:0, d19:1/16:0)	12	11	0.0454545	0.902918
trotter	VF	13	V14	tryptophan betaine	12	11	-0.0272727	0.945984
trotter	VF	13	V2	1-stearoyl-2-arachidonoyl-GPE (18:0/20:4)	12	11	0.0636364	0.860104
trotter	VF	13	V20	3-hydroxypalmitoylcarnitine	12	11	0.1	0.775665
trotter	VF	13	V21	ceramide (d18:2/24:1, d18:1/24:2)*	12	11	0.272727	0.418167
trotter	VF	13	V22	N6-methyllysine	12	11	-0.472727	0.145606
trotter	VF	13	V3	3-hydroxybutyrylcarnitine (1)	12	11	0.463636	0.154327
trotter	VF	13	V4	aconitate [cis or trans]	12	11	0.121356	0.722259
trotter	VF	13	V5	azelate (nonanedioate)	12	11	0.218182	0.520949
trotter	VF	13	V6	cytidine-5'-diphosphoethanolamine	12	11	-0.0272727	0.945984
trotter	VF	13	V7	glucose 6-phosphate	12	11	0.290909	0.386435
trotter	VF	13	V8	homoarginine	12	11	-0.418182	0.203068
trotter	VF	13	V9	linoleoylcarnitine (C18:2)*	12	11	0.0909091	0.796592
trotter	VF	13	W1	1-linoleoyl-GPC (18:2)	12	11	0.432803	0.183649
trotter	VF	13	W10	N-acetylmethionine	12	11	0.390909	0.236519
trotter	VF	13	W11	oleoylcarnitine (C18:1)	12	11	0.118182	0.734252
trotter	VF	13	W12	propionylcarnitine (C3)	12	11	-0.363636	0.273173
trotter	VF	13	W13	sphingomyelin (d18:1/19:0, d19:1/18:0)*	12	11	0.318182	0.341355
trotter	VF	13	W14	tyrosine	12	11	0.436364	0.182532
trotter	VF	13	W2	1-stearoyl-2-arachidonoyl-GPI (18:0/20:4)	12	11	0.0727273	0.838825
trotter	VF	13	W20	3-methylhistidine	12	11	-0.181818	0.595219
trotter	VF	13	W21	chiro-inositol	12	11	0.0190693	0.955622
trotter	VF	13	W22	nonanoylcarnitine (C9)	12	11	0.409091	0.213864
trotter	VF	13	W3	3-hydroxybutyrylcarnitine (2)	12	11	-0.727273	0.0150174
trotter	VF	13	W4	adenine	12	11	-0.318182	0.341355
trotter	VF	13	W5	behenoyl sphingomyelin (d18:1/22:0)*	12	11	0.436364	0.182532
trotter	VF	13	W6	decanoylcarnitine (C10)	12	11	-0.190909	0.576258
trotter	VF	13	W7	glucuronate	12	11	-0.290909	0.386435
trotter	VF	13	W8	homocarnosine	12	11	0.336364	0.313026
trotter	VF	13	W9	lysine	12	11	-0.127273	0.713791
trotter	VF	13	X1	1-linoleoyl-GPE (18:2)*	12	11	0.236364	0.485476
trotter	VF	13	X10	N-acetylmethionine sulfoxide	12	11	0.48859	0.127272
trotter	VF	13	X11	ophthalmate	12	11	-0.125615	0.712862
trotter	VF	13	X12	pseudouridine	12	11	0.236364	0.485476
trotter	VF	13	X13	sphingomyelin (d18:1/20:0, d16:1/22:0)*	12	11	0.663636	0.0308509
trotter	VF	13	X14	UDP-N-acetylglucosamine/galactosamine	12	11	-0.118182	0.734252
trotter	VF	13	X2	1-stearoyl-2-arachidonoyl-GPS (18:0/20:4)	12	11	0.154545	0.653539
trotter	VF	13	X20	4-chlorobenzoic acid	12	11	0.0454545	0.902918
trotter	VF	13	X21	CoA-glutathione*	12	11	0.409091	0.213864
trotter	VF	13	X22	oleoyl-linoleoyl-glycerol (18:1/18:2) [2]	12	11	0.527273	0.100129
trotter	VF	13	X3	3-hydroxyhippurate	12	11	0.0637815	0.852206
trotter	VF	13	X4	adenosine	12	11	-0.2	0.557553
trotter	VF	13	X5	benzoate	12	11	0.190909	0.576258
trotter	VF	13	X6	deoxycarnitine	12	11	-0.381818	0.248381
trotter	VF	13	X7	glutamate	12	11	0.518182	0.106918
trotter	VF	13	X8	homocitrulline	12	11	-0.163636	0.63387
trotter	VF	13	X9	malate	12	11	0.227273	0.503067
trotter	VF	13	Y1	1-methylguanidine	12	11	-0.5	0.121429
trotter	VF	13	Y10	N-acetylneuraminate	12	11	0	1
trotter	VF	13	Y11	ornithine	12	11	-0.5	0.121429
trotter	VF	13	Y12	putrescine	12	11	-0.0818182	0.81765
trotter	VF	13	Y13	sphingomyelin (d18:1/21:0, d17:1/22:0, d16:1/23:0)*	12	11	0.6	0.0561789
trotter	VF	13	Y14	urate	12	11	-0.172727	0.614426
trotter	VF	13	Y2	1-stearoyl-2-linoleoyl-GPC (18:0/18:2)*	12	11	0.0911164	0.789904
trotter	VF	13	Y20	4-cholesten-3-one	12	11	0.118182	0.734252
trotter	VF	13	Y21	cysteine-glutathione disulfide	12	11	-0.572727	0.0706011
trotter	VF	13	Y22	pentose acid*	12	11	-0.00909091	0.98919
trotter	VF	13	Y3	3-hydroxyisobutyrate	12	11	0.183494	0.589151
trotter	VF	13	Y4	adenosine 3',5'-diphosphate	12	11	0.0818182	0.81765
trotter	VF	13	Y5	benzoylcarnitine*	12	11	-0.563636	0.0759391
trotter	VF	13	Y6	diacylglycerol (16:1/18:2 [2], 16:0/18:3 [1])*	12	11	0.161808	0.63456
trotter	VF	13	Y7	glutamate, gamma-methyl ester	12	11	-0.409091	0.213864
trotter	VF	13	Y8	homostachydrine*	12	11	0.00909091	0.98919
trotter	VF	13	Y9	malonylcarnitine	12	11	-0.281818	0.402136
trotter	VF	13	Z1	1-methylhistamine	12	11	-0.0818182	0.81765
trotter	VF	13	Z10	N-acetylphenylalanine	12	11	-0.111658	0.743783
trotter	VF	13	Z11	orotate	12	11	-0.227273	0.503067
trotter	VF	13	Z12	pyridoxal phosphate	12	11	0.211018	0.53339
trotter	VF	13	Z13	sphingomyelin (d18:1/22:1, d18:2/22:0, d16:1/24:1)*	12	11	0.0727273	0.838825
trotter	VF	13	Z14	urea	12	11	-0.0272727	0.945984
trotter	VF	13	Z19	1-palmitoleoylglycerol (16:1)*	12	11	-0.0636364	0.860104
trotter	VF	13	Z2	1-stearoyl-2-linoleoyl-GPE (18:0/18:2)*	12	11	0.381818	0.248381
trotter	VF	13	Z20	5,6-dihydrouridine	12	11	0.28845	0.38967
trotter	VF	13	Z21	docosadienoate (22:2n6)	12	11	0.579108	0.0619178
trotter	VF	13	Z22	phenylalanylglycine	12	11	0.305108	0.361585
trotter	VF	13	Z3	3-indoxyl sulfate	12	11	-0.309091	0.35604
trotter	VF	13	Z4	adenosine 5'-diphosphate (ADP)	12	11	0.209091	0.539114
trotter	VF	13	Z5	beta-citrylglutamate	12	11	0.209091	0.539114
trotter	VF	13	Z6	dihomo-linoleate (20:2n6)	12	11	0.154545	0.653539
trotter	VF	13	Z7	glutamine	12	11	-0.363636	0.273173
trotter	VF	13	Z8	hydroquinone sulfate	12	11	0.0139573	0.967512
trotter	VF	13	Z9	maltose	12	11	-0.236364	0.485476
